# Supplementary material for: Glucocorticoid-driven transcriptomes in human airway epithelial cells: commonalities, differences and functional insight from cell lines and primary cells
Source: BMC Med Genomics. 2019 Jan 31;12:29. doi: 10.1186/s12920-018-0467-2 (PMC6357449; doi:10.1186/s12920-018-0467-2)
Supplement: Supplementary file 3 — Budesonide-modulated genes at different times in BEAS-2B cells. The 820 genes showing significant induction (fold ≥2, P ≤ 0.05), or repression (fold ≤0.5, P ≤ 0.05), by budesonide (300 nM), compared to control, in BEAS-2B cells at 1, 2, 6 or 18 h are listed along with the fold change and P values at each time. The time at which each gene shows the greatest absolute log2 fold change is indicated. Genes are sorted alphabetically according to their official gene symbol. (XLSX 92 kb) [file 12920_2018_467_MOESM3_ESM.xlsx]

## Sheet: B2B Bud Time Course
Entrez ID	Gene	1 h (fold)	1 h (P value)	2 h (fold)	2 h (P value)	6 h (fold)	6 h (P value)	18 h (fold)	18 h (P value)	peak
441376	AARD	0.952381	0.4112	0.877193	0.228	1.67	0.0025	2.07	3.37e-05	18 h
19	ABCA1	0.714286	0.0213	1.24	0.1897	2.84	4.62e-06	2.4	3.29e-07	6 h
10351	ABCA8	2.17	0.0047	2.94	3.29e-05	7.2	6.64e-10	17.54	2.35e-10	18 h
340273	ABCB5	0.847458	0.1251	1.32	0.1086	3.27	2.26e-08	12.66	3.88e-10	18 h
27	ABL2	0.70922	0.001	0.5	1.62e-05	0.3861	5.15e-08	0.44843	1.05e-07	6 h
84448	ABLIM2	0.900901	0.7275	1.18	0.0765	5.29	1.64e-10	2.91	2.07e-08	6 h
22885	ABLIM3	1.17	0.5074	1.26	0.0539	4.68	3.36e-08	1.16	0.0979	6 h
57007	ACKR3	0.900901	0.4137	0.680272	0.0056	0.352113	7.44e-06	0.286533	3.22e-07	18 h
2180	ACSL1	1.23	0.7308	2.18	0.018	5.05	3.13e-06	3.63	1.52e-10	6 h
51703	ACSL5	1.68	0.0003	2.09	6.29e-05	2.4	4.12e-05	2.18	0.0001	6 h
70	ACTC1	1.22	0.1012	1.53	0.0004	2.19	7.31e-06	0.581395	0.0001	6 h
8038	ADAM12	1.24	0.0177	1.31	0.0023	0.60241	8.7e-05	0.141243	7.25e-12	18 h
8728	ADAM19	0.917431	0.7142	0.840336	0.0557	0.617284	1.25e-05	0.392157	1.81e-05	18 h
9510	ADAMTS1	0.47619	3.69e-06	0.342466	6.14e-09	0.319489	2.55e-05	0.249377	2.66e-06	18 h
170690	ADAMTS16	1.56	0.0604	2.34	3.64e-05	1.33	0.0286	0.529101	0.0005	1-2 h
9508	ADAMTS3	0.806452	0.094	0.840336	0.0529	0.355872	3.75e-08	0.543478	0.0004	6 h
11096	ADAMTS5	0.704225	0.0018	0.301205	0.0001	0.219298	2.79e-09	0.333333	6.3e-07	6 h
11174	ADAMTS6	0.961538	0.3186	0.854701	0.185	0.331126	1.39e-06	0.325733	2.07e-06	18 h
92949	ADAMTSL1	0.840336	0.1477	0.729927	0.0427	0.440529	3.08e-07	0.408163	9.37e-06	18 h
9289	ADGRG1	1.06	0.4473	1.17	0.2204	0.641026	0.0004	0.222717	8.8e-08	18 h
10149	ADGRG2	1.15	0.3279	0.884956	0.8003	3.18	2.51e-09	4.15	1.63e-09	18 h
57211	ADGRG6	1.07	0.6436	0.943396	0.325	0.704225	0.0013	0.490196	6.85e-05	18 h
23284	ADGRL3	0.970874	0.418	0.862069	0.0924	1.54	0.0012	2.65	6.52e-06	18 h
124; 125; 126	ADH1A; ADH1B; ADH1C	1.06	0.2546	0.961538	0.5788	1	0.7036	3.51	4.52e-09	18 h
125	ADH1B	1.06	0.2978	0.917431	0.2183	1.29	0.013	10.17	9.67e-12	18 h
136	ADORA2B	0.970874	0.4775	0.847458	0.1088	0.34965	7.77e-09	0.334448	2.29e-09	18 h
154	ADRB2	1.47	0.0003	1.31	0.0462	0.487805	8.97e-05	0.507614	2.79e-06	6 h
60312	AFAP1	0.925926	0.6726	0.689655	0.0055	0.361011	4.99e-08	0.384615	4.6e-08	6 h
185	AGTR1	0.787402	0.2272	0.694444	0.006	0.342466	1.36e-05	0.361011	2.67e-05	6 h
84962	AJUBA	0.925926	0.0754	0.735294	0.014	0.434783	1.22e-06	0.694444	0.0004	6 h
26289	AK5	0.917431	0.9577	0.862069	0.275	0.657895	0.0126	0.196464	6.39e-09	18 h
56672; 81788	AKIP1; NUAK2	0.645161	0.001	0.483092	4.9e-05	0.740741	0.0044	0.900901	0.0967	1-2 h
254268	AKNAD1	1.3	0.0591	2.2	0.0002	3.28	1.11e-07	1.68	0.0002	6 h
214	ALCAM	1.65	0.2017	3.17	0.0002	3.51	1.79e-06	5.79	4.5e-06	18 h
220	ALDH1A3	1.17	0.2514	2.33	0.0003	4.11	6.9e-08	0.699301	0.0038	6 h
221	ALDH3B1	1.2	0.0414	1.08	0.2825	1.32	0.0293	2.2	4.92e-07	18 h
241	ALOX5AP	2.03	8.91e-05	2.37	5.13e-06	3.98	1.36e-07	2.39	4.86e-06	6 h
115701	ALPK2	0.862069	0.0217	0.806452	0.0135	0.282486	1.04e-07	0.301205	1.26e-09	6 h
250	ALPP	1.27	0.0907	1.77	0.0044	3.53	2e-07	3.38	1.84e-06	6 h
347902	AMIGO2	0.840336	0.006	0.578035	5.23e-05	0.149701	2.85e-10	0.105932	9.84e-08	18 h
9949	AMMECR1	1.3	0.2308	2.34	1.89e-06	1.71	0.0002	0.952381	0.8257	1-2 h
276; 277; 278; 279; 280; 281	AMY1A; AMY1B; AMY1C; AMY2A; AMY2B; AMYP1	1.05	0.8271	0.952381	0.8305	1.23	0.0077	2.54	7.14e-05	18 h
280	AMY2B	0.934579	0.1936	0.900901	0.6601	1.25	0.0056	2.06	0.0002	18 h
284	ANGPT1	1.06	0.2898	1.07	0.1295	1.23	0.0075	2.67	0.0001	18 h
27063	ANKRD1	7.07	1.51e-08	6.84	2.42e-06	3.17	1.09e-08	1.74	1.71e-05	1-2 h
26287	ANKRD2	1.17	0.1371	1.56	0.0004	2.86	2.68e-07	2.19	3.06e-06	6 h
440482	ANKRD20A5P	0.806452	0.255	0.413223	0.0025	0.609756	0.0003	0.909091	0.0776	1-2 h
84168	ANTXR1	0.909091	0.9264	0.925926	0.2786	0.806452	0.0165	0.420168	9.22e-05	18 h
118429	ANTXR2	1.08	0.5497	0.806452	0.0501	0.37594	2.15e-06	0.234742	1.01e-10	18 h
306	ANXA3	0.934579	0.8783	1.18	0.2803	0.763359	0.0049	0.311526	7.53e-08	18 h
643650; 653145; 728113	ANXA8; ANXA8L1; LINC00842	1.16	0.3117	1.2	0.172	1.39	0.0096	4.1	1.14e-07	18 h
316	AOX1	0.961538	0.627	1.27	0.1191	4.21	1.95e-08	6.35	3.1e-09	18 h
10053	AP1M2	0.909091	0.2141	1.01	0.7295	0.621118	0.001	0.338983	5.91e-07	18 h
323	APBB2	0.840336	0.0257	0.840336	0.1914	2.3	1.82e-07	2.09	0.0005	6 h
147495	APCDD1	0.952381	0.4479	1.42	0.0562	4.1	4.39e-07	3.54	2.47e-08	6 h
338	APOB	1.16	0.0194	1.15	0.0699	2.92	0.0001	17.13	3.28e-11	18 h
116984	ARAP2	0.877193	0.2553	0.689655	0.0004	0.460829	0.0008	0.595238	2.71e-05	6 h
374	AREG	3.58	4.23e-07	3.53	1.7e-06	3.75	2.47e-06	1.49	0.0116	6 h
58504	ARHGAP22	0.943396	0.2725	1	0.5475	0.512821	2.3e-05	0.302115	4.61e-08	18 h
23092	ARHGAP26	0.892857	0.6218	0.757576	0.0703	2.88	3.63e-08	2.36	2.67e-08	6 h
9411	ARHGAP29	0.900901	0.6963	0.757576	0.0056	0.41841	0.0017	0.462963	1.09e-06	6 h
84159	ARID5B	2.25	0.0215	2.58	0.0274	3.74	8.07e-07	5.25	1.97e-08	18 h
54622	ARL15	0.877193	0.1253	0.793651	0.0116	0.483092	0.0003	0.671141	0.0019	6 h
10123	ARL4C	0.526316	4.26e-06	0.348432	1.38e-07	0.306748	5.05e-07	0.483092	2.03e-07	6 h
55130	ARMC4	0.840336	0.1648	0.917431	0.7246	0.584795	1.25e-05	0.440529	1.48e-06	18 h
25852	ARMC8	1.16	0.1899	1.89	5.82e-06	2.53	1.08e-07	2.04	4.79e-08	6 h
27106	ARRDC2	1.59	9.55e-05	2.14	3.7e-06	2.59	5.47e-07	1.65	3.22e-05	6 h
91947	ARRDC4	0.595238	0.0006	0.478469	4.76e-07	0.42735	5.87e-07	0.487805	2.31e-06	6 h
444	ASPH	1.19	0.6883	1.41	0.0003	0.740741	0.1924	0.478469	0.0033	18 h
493	ATP2B4	1.32	0.0851	0.826446	0.0379	0.735294	0.0263	0.465116	3.48e-06	18 h
50617	ATP6V0A4	0.819672	0.1925	1.11	0.3005	1.56	0.0002	2.8	7.56e-09	18 h
127124	ATP6V1G3	0.917431	0.4201	0.961538	0.4689	0.746269	0.0026	0.45045	1.26e-06	18 h
5205	ATP8B1	0.990099	0.8181	0.854701	0.0775	0.299401	1.52e-08	0.246914	3.88e-10	18 h
84002	B3GNT5	2.17	2.69e-05	3.42	1.98e-07	2.66	3.71e-07	2.18	1.95e-05	1-2 h
25805	BAMBI	0.628931	0.0002	0.420168	2.52e-07	0.377358	8.57e-09	0.421941	3.61e-08	6 h
79738	BBS10	1.61	8.33e-06	2.21	0.0007	2.39	0.0004	2.2	0.0019	6 h
8412	BCAR3	1.11	0.3629	1.71	0.0098	0.60241	0.0001	0.383142	3.73e-08	18 h
586	BCAT1	0.862069	0.1865	1.15	0.5719	0.662252	0.0002	0.31746	2.91e-10	18 h
604	BCL6	5.2	5.81e-09	5.06	8.16e-09	2.58	3.48e-09	1.98	2.1e-06	1-2 h
54831	BEST2	1.21	0.0479	1.03	0.4984	1.8	0.0001	2.33	0.0001	18 h
8553	BHLHE40	0.628931	0.0015	0.574713	0.0058	0.561798	2.71e-05	0.361011	1.11e-05	18 h
79365	BHLHE41	1.21	0.3671	0.78125	0.0322	0.613497	0.0266	0.37037	8.63e-05	18 h
330	BIRC3	5.83	1.54e-07	9.73	3.8e-08	7.52	1.1e-10	6	1.06e-10	1-2 h
649	BMP1	0.869565	0.4129	1.17	0.0491	1.72	1.84e-05	2.02	5.36e-06	18 h
652	BMP4	0.680272	9.95e-06	0.363636	4.19e-08	0.346021	1.23e-08	0.502513	4.21e-06	6 h
168667	BMPER	1.07	0.9678	0.934579	0.408	0.561798	3.14e-05	0.114811	1.1e-11	18 h
54796	BNC2	0.787402	0.0164	0.724638	0.0059	4.06	2.37e-08	2.18	5.16e-07	6 h
11067	C10orf10	1.18	0.0547	1.28	0.0058	2.68	7.87e-06	5.72	1.94e-09	18 h
219621	C10orf107	1.26	0.0347	0.909091	0.1352	1.7	0.0001	3.22	3.09e-06	18 h
64115	C10orf54	1.08	0.8303	1.05	0.71	1.48	0.0008	2.86	4.08e-06	18 h
144608	C12orf60	1.05	0.2848	1.03	0.9744	2.73	9.07e-07	3.79	2.21e-08	18 h
388115	C15orf52	1.06	0.1388	1.08	0.7997	0.699301	0.0015	0.46729	6.15e-07	18 h
114898	C1QTNF2	0.925926	0.1322	0.806452	0.0212	0.478469	8.57e-06	0.568182	1.34e-05	6 h
205428	C3orf58	0.763359	0.0041	0.456621	0.0072	0.462963	0.003	0.452489	2.44e-07	18 h
727	C5	1.22	0.6846	0.746269	0.0689	1.52	0.0165	2.6	4.72e-06	18 h
254778	C8orf46	0.813008	0.2997	0.584795	0.0028	0.469484	1.19e-06	0.42735	1.49e-06	18 h
84909	C9orf3	1.13	0.1557	1.12	0.4145	1.58	0.0006	2.34	1.7e-05	18 h
377677	CA13	0.900901	0.3901	1.32	0.0434	0.434783	2.31e-05	0.505051	6.55e-05	6 h
55799	CACNA2D3	1.24	0.0108	1.59	0.0128	20.93	1.96e-13	27.61	6.5e-13	18 h
783	CACNB2	0.877193	0.2559	1.1	0.4136	2.52	1.5e-05	4.68	2.69e-09	18 h
93664	CADPS2	1.06	0.3268	1.08	0.1201	1.99	0.0002	3.12	4.59e-07	18 h
57118	CAMK1D	1.18	0.0123	1.14	0.1458	1.08	0.3309	0.473934	1.66e-06	18 h
10486	CAP2	1.39	0.2106	1.14	0.6688	0.680272	0.0159	0.440529	2.29e-05	18 h
133690	CAPSL	0.980392	0.3877	0.925926	0.3408	0.704225	0.0329	0.431034	2.36e-05	18 h
114769	CARD16	1.05	0.6583	1.1	0.1568	1.74	0.0092	4.68	5.51e-08	18 h
834; 114769	CARD16; CASP1	1.07	0.7202	1.05	0.351	1.92	7.05e-05	4.17	3.2e-09	18 h
834	CASP1	0.900901	0.9405	1.1	0.3746	1.33	0.0063	4.6	3.42e-06	18 h
90693	CCDC126	1.73	1.72e-05	2.62	5.86e-06	2.12	1.13e-06	1.98	0.0005	1-2 h
11007	CCDC85B	0.840336	0.023	0.819672	0.0045	0.469484	1.2e-06	0.473934	1.63e-07	6 h
317762	CCDC85C	0.826446	0.0392	0.900901	0.3569	0.497512	1.04e-05	0.588235	0.0002	6 h
6347	CCL2	0.666667	0.0063	0.218341	3.99e-07	0.109769	2.31e-10	0.213675	1.89e-10	6 h
595	CCND1	0.826446	0.0185	0.657895	0.0034	0.223714	2.32e-08	0.194932	1.5e-08	18 h
79616	CCNJL	0.847458	0.0589	0.595238	0.017	0.641026	1.19e-05	0.485437	7.68e-06	18 h
135228	CD109	0.892857	0.1013	1.08	0.1785	2.1	4.54e-07	2.21	2.38e-07	18 h
912	CD1D	1.47	3.85e-05	1.65	0.0001	2.25	6.99e-07	1.94	3.89e-06	6 h
4345	CD200	1.97	0.0003	2.69	1.38e-05	3.19	6.65e-07	2.64	3.81e-07	6 h
100133941	CD24	0.943396	0.6875	1	0.971	0.869565	0.6168	0.458716	0.001	18 h
960	CD44	1.13	0.7298	0.909091	0.3197	0.571429	0.0477	0.398406	1.02e-07	18 h
966	CD59	1.09	0.2578	1.49	0.0051	2.15	5.93e-07	0.729927	0.2013	6 h
978	CDA	0.877193	0.9935	0.934579	0.5985	0.555556	0.0081	0.483092	7.17e-06	18 h
10602	CDC42EP3	1.74	5.37e-07	2.2	9.2e-08	2.57	4.25e-08	2.4	1.22e-07	6 h
1004	CDH6	0.833333	0.093	0.877193	0.126	0.478469	1.63e-06	0.515464	3.83e-06	6 h
8851	CDK5R1	1.75	0.0007	2.46	2.4e-07	1.38	0.0504	0.70922	0.0042	1-2 h
1021	CDK6	1.27	0.5415	0.746269	0.5847	0.42735	7.58e-06	0.406504	8.31e-06	18 h
1028	CDKN1C	1.3	0.1027	2.29	0.0012	7.52	9.08e-09	8.8	1.74e-08	18 h
1030	CDKN2B	0.862069	0.2321	0.793651	0.2166	0.581395	0.0002	0.318471	1.91e-08	18 h
1051	CEBPB	5.12	4.85e-09	7.39	3.41e-08	4.71	6.13e-08	2.8	4.2e-08	1-2 h
1052	CEBPD	2.88	0.0001	3.27	0.0024	2.97	3.37e-06	3.34	2.92e-08	18 h
3075	CFH	1.14	0.1465	1.08	0.4283	1.08	0.1208	2.04	9.29e-05	18 h
3075; 3078	CFH; CFHR1	1.09	0.1148	0.943396	0.3001	1.17	0.2728	3.31	2.39e-07	18 h
8837	CFLAR	1.21	0.011	1.87	0.0016	2.76	1.87e-07	2.92	3.03e-06	18 h
1124; 101928168	CHN2; LOC101928168	1.2	0.0226	1.16	0.0234	2.28	1.05e-05	0.862069	0.2316	6 h
51363	CHST15	0.826446	0.122	0.653595	0.075	0.483092	3.56e-05	0.363636	3.11e-06	18 h
9435	CHST2	1.17	0.0384	1.68	6.5e-05	2.8	8.49e-08	5.11	1.4e-08	18 h
163732	CITED4	1.81	1.75e-06	2.58	1.2e-06	3.52	1.34e-07	1.6	3.27e-05	6 h
1183	CLCN4	0.869565	0.35	1.22	0.2876	0.361011	4.29e-07	0.442478	5.78e-07	6 h
9076	CLDN1	1.04	0.6797	0.925926	0.1516	0.287356	6.49e-08	0.290698	4.31e-07	6 h
5010	CLDN11	1.05	0.5416	0.925926	0.6346	0.70922	0.0014	0.214133	9.45e-07	18 h
22866	CNKSR2	1.04	0.2658	0.869565	0.074	0.729927	0.0019	0.478469	3.46e-05	18 h
1268	CNR1	1.38	0.0155	4.67	2.21e-07	105.72	4.19e-15	131.97	8.19e-15	18 h
1305	COL13A1	1.09	0.5746	0.869565	0.4829	0.518135	1.68e-05	0.211864	2.41e-10	18 h
1281	COL3A1	0.892857	0.5479	0.729927	0.7917	0.613497	0.0415	0.460829	0.0003	18 h
1285	COL4A3	1.05	0.6587	0.787402	0.228	1.7	0.0006	2.59	8.32e-06	18 h
1286	COL4A4	0.925926	0.696	0.877193	0.3238	1.82	0.0026	3.01	4.26e-06	18 h
1290	COL5A2	0.869565	0.9513	1.18	0.4289	0.649351	0.0053	0.45045	1.3e-05	18 h
1295	COL8A1	1.27	0.1719	1.67	0.0029	2.44	1.04e-05	2.61	1.21e-05	18 h
23603	CORO1C	1.1	0.3694	1.13	0.5695	0.645161	0.0728	0.341297	0.0004	18 h
10391	CORO2B	1.12	0.9634	1.11	0.362	1.32	0.0062	2.07	6.26e-05	18 h
1359	CPA3	0.892857	0.2513	0.892857	0.3571	0.625	0.0017	0.105708	1.29e-10	18 h
51200	CPA4	0.884956	0.7037	1.09	0.6162	0.584795	0.0026	0.0570125	1.36e-11	18 h
79974	CPED1	0.909091	0.48	1.2	0.4245	0.546448	6.68e-05	0.446429	9.4e-07	18 h
1368	CPM	1.31	0.4626	1.51	0.0002	8.39	5.83e-11	4.15	2.03e-07	6 h
90993	CREB3L1	0.917431	0.3514	1.12	0.2804	0.621118	0.0166	0.369004	7.92e-06	18 h
9586	CREB5	0.806452	0.463	1.13	0.1752	0.330033	3.69e-05	0.154083	5.18e-09	18 h
1393	CRHBP	0.854701	0.6132	0.555556	0.0022	0.172712	3.12e-09	0.0977517	6.13e-13	18 h
83690	CRISPLD1	1.11	0.2639	1.21	0.0178	1.36	0.0028	2.18	0.0001	18 h
83716	CRISPLD2	1.16	0.0799	3.6	3.53e-06	7.93	5.54e-11	3.31	2.63e-07	6 h
64651	CSRNP1	0.675676	0.0004	0.540541	6.16e-07	0.3663	1.26e-07	0.598802	2.65e-05	6 h
1465	CSRP1	1.15	0.0484	1.07	0.1168	0.694444	0.01	0.3861	2.66e-07	18 h
1490	CTGF	2.07	2.86e-07	3.46	8.42e-05	1.92	0.002	1.9	0.0024	1-2 h
1075	CTSC	0.862069	0.1773	0.625	0.0045	0.17452	9.28e-09	0.271003	1.08e-09	6 h
2919	CXCL1	1.34	0.006	0.952381	0.4265	0.78125	0.0133	2.19	3.42e-05	18 h
1580	CYP4B1	1.02	0.5815	1.27	0.0399	5.28	4.04e-11	11.58	6.58e-12	18 h
23500	DAAM2	1.21	0.0176	1.35	0.0054	3.28	2.23e-07	2.45	1.52e-06	6 h
51339	DACT1	2.84	4.49e-06	3.14	1.72e-06	1.54	0.0082	2.32	1.85e-06	1-2 h
54541	DDIT4	7.58	2.97e-11	10.11	2.71e-09	5.17	6.31e-10	4.02	1.51e-07	1-2 h
4921	DDR2	0.819672	0.2023	0.869565	0.5873	0.714286	0.0002	0.485437	3.2e-05	18 h
91351	DDX60L	0.961538	0.889	0.884956	0.12	0.581395	0.0005	0.490196	7.13e-06	18 h
27147	DENND2A	1.2	0.0712	0.769231	0.0891	0.704225	0.0677	0.396825	2.39e-07	18 h
9249	DHRS3	0.763359	0.0047	1.22	0.0063	1.46	0.0014	2.36	3.34e-06	18 h
1734	DIO2	0.813008	0.3729	0.8	0.0766	0.320513	5.86e-05	0.3003	9.1e-05	18 h
22943	DKK1	1.14	0.1987	1.07	0.2707	2.34	2.01e-07	2.64	6.47e-08	18 h
10395	DLC1	0.813008	0.0443	0.561798	0.0011	0.423729	3.4e-08	0.507614	1.73e-05	6 h
1755	DMBT1	1.76	9.99e-06	2.34	2.44e-06	2.62	1.61e-06	1.17	0.093	6 h
1756	DMD	1.29	0.0183	1.16	0.1327	2.09	3.92e-06	4.83	1.06e-10	18 h
63951	DMRTA1	1.81	0.0002	1.6	1.84e-05	2.29	2.59e-07	2.86	4.75e-08	18 h
146754	DNAH2	0.862069	0.2586	0.934579	0.4335	1.14	0.0108	2.24	3.77e-07	18 h
11080	DNAJB4	2.27	2.17e-08	2.99	2.14e-07	2.4	1.25e-06	1.67	5.33e-06	1-2 h
26052	DNM3	1.09	0.6096	0.970874	0.4119	0.543478	0.0009	0.357143	3.11e-07	18 h
23268	DNMBP	0.900901	0.0743	0.645161	0.0035	0.416667	1.95e-06	0.458716	5.19e-06	6 h
139818	DOCK11	0.970874	0.4566	1	0.6757	1.64	1.32e-05	2.13	6.77e-08	18 h
1794	DOCK2	0.925926	0.3837	0.78125	0.1809	1.06	0.5647	0.374532	2.37e-06	18 h
9732	DOCK4	0.769231	0.0571	1.06	0.8253	0.46729	2.33e-05	0.549451	7.37e-05	6 h
81704	DOCK8	1.24	0.5292	1.1	0.2812	1.5	0.0093	3.08	2.62e-05	18 h
9980	DOPEY2	0.917431	0.3516	0.917431	0.5413	0.60241	0.0009	0.49505	3.73e-07	18 h
55332	DRAM1	0.934579	0.2278	0.862069	0.0483	0.347222	1.44e-08	0.420168	2.06e-08	6 h
667	DST	1.48	0.5921	0.666667	0.0157	0.555556	0.0103	0.438596	0.001	18 h
1843	DUSP1	5.15	4.47e-08	6.82	1.17e-08	4.57	1.47e-05	3.81	4.52e-06	1-2 h
11221	DUSP10	1.87	4.23e-05	2.03	3.7e-07	1.03	0.4053	0.714286	0.026	1-2 h
11072	DUSP14	0.862069	0.0507	0.653595	0.0018	0.438596	2.97e-08	0.416667	9.82e-09	18 h
54935	DUSP23	1.22	0.1092	1.5	0.0002	2.24	8.08e-07	2.72	1.2e-07	18 h
1845	DUSP3	0.884956	0.0653	1.07	0.7532	0.729927	0.0013	0.46729	4.54e-07	18 h
1846	DUSP4	0.925926	0.1897	0.666667	0.0004	0.497512	1.27e-06	0.806452	0.0033	6 h
1847	DUSP5	1.97	0.0002	1.65	0.0007	0.52356	4.93e-06	0.438596	6.67e-08	18 h
1850; 2749; 101927562	DUSP8; GLUD1P3; LOC101927562	0.505051	0.0065	0.540541	0.0003	0.456621	0.0002	0.387597	0.0008	18 h
1850; 101927562	DUSP8; LOC101927562	0.515464	0.0138	0.552486	0.0007	0.454545	2.68e-05	0.416667	2.17e-05	18 h
8445	DYRK2	0.636943	0.0001	0.564972	6.4e-05	0.561798	2.03e-06	0.47619	0.0005	18 h
8291	DYSF	0.917431	0.1848	1.07	0.7824	0.877193	0.4162	0.290698	1.63e-06	18 h
1906	EDN1	2.25	1.03e-06	2	0.0003	1.08	0.7437	0.757576	0.0291	1-2 h
1909	EDNRA	1.12	0.0549	0.943396	0.9249	1.74	0.0021	3.71	5.82e-09	18 h
1910	EDNRB	0.877193	0.4054	1.12	0.0156	1.42	0.0026	3.64	3.72e-08	18 h
2202	EFEMP1	0.934579	0.6854	1.19	0.0412	1.8	3.1e-05	4.33	1.43e-08	18 h
80303	EFHD1	0.917431	0.662	1.19	0.1318	4.29	5.55e-09	5.08	1.44e-08	18 h
1942	EFNA1	0.546448	0.0041	0.324675	7.33e-06	0.458716	3.98e-06	0.60241	0.0007	1-2 h
133584	EGFLAM	0.934579	0.5254	1.03	0.6053	0.505051	4.41e-06	0.4	7.32e-09	18 h
1958	EGR1	0.568182	0.0016	0.396825	0.0071	0.75188	0.0713	1.25	0.0315	1-2 h
56648	EIF5A2	0.869565	0.0602	0.671141	3.84e-05	0.485437	6.07e-08	0.641026	0.004	6 h
1997	ELF1	1.76	0.2744	2.55	0.0528	2.55	0.0002	1.56	0.0095	1-2 h
2012	EMP1	0.704225	0.4229	0.787402	0.087	0.47619	0.0036	0.578035	0.1454	6 h
2013	EMP2	1.13	0.0943	1.1	0.443	1.7	4.36e-05	2.27	1.75e-08	18 h
2014	EMP3	0.952381	0.2731	0.925926	0.2118	0.787402	0.0264	0.490196	9.23e-07	18 h
8507	ENC1	0.60241	0.0458	0.19084	0.0021	0.192308	5.35e-11	0.518135	1.32e-07	1-2 h
23052	ENDOD1	1.02	0.8329	1.25	0.0856	2.11	3.02e-06	2.58	2.2e-08	18 h
5167	ENPP1	1.09	0.2783	1.05	0.6876	1.46	0.0005	2.14	7.98e-08	18 h
57089	ENTPD7	0.884956	0.1437	0.719424	0.0557	0.480769	2.42e-05	0.564972	0.0002	6 h
114915	EPB41L4A-AS1	1	0.7875	1.17	0.0683	1.75	3.07e-06	2.44	1.63e-06	18 h
54566	EPB41L4B	0.934579	0.3824	1.34	0.0127	1.15	0.1758	0.490196	3.43e-06	18 h
57669	EPB41L5	1.12	0.4192	1.37	0.0191	2.49	4.54e-08	1.97	5.67e-07	6 h
1969	EPHA2	0.793651	0.0374	0.632911	0.0024	0.320513	7.31e-08	0.465116	8.42e-07	6 h
2043	EPHA4	0.793651	0.2377	0.641026	0.0001	0.3861	2.41e-07	0.411523	1.54e-05	6 h
2044	EPHA5	0.925926	0.2138	0.840336	0.5031	0.199203	1.27e-10	0.157978	9.32e-10	18 h
2048	EPHB2	0.943396	0.444	1.22	0.5196	0.769231	0.0073	0.478469	6.03e-06	18 h
2059	EPS8	1.04	0.727	1.36	0.0007	2.65	1.91e-05	2.36	4e-05	6 h
94240	EPSTI1	1.03	0.4204	1.23	0.4157	2.61	8.02e-08	1.43	0.6034	6 h
2065	ERBB3	1.02	0.7448	0.806452	0.0159	0.492611	1.55e-05	0.598802	3.25e-05	6 h
54206	ERRFI1	5.44	3.69e-09	7.84	6.67e-10	3.91	5.16e-10	2.56	6.29e-08	1-2 h
2113	ETS1	0.847458	0.159	0.833333	0.0661	0.255754	1.01e-08	0.226244	5.34e-08	18 h
2115	ETV1	0.813008	0.1791	0.847458	0.3214	0.469484	7.67e-06	0.689655	0.0675	6 h
84141	EVA1A	0.980392	0.6247	0.724638	0.0007	0.133869	1.12e-10	0.129534	4.94e-12	18 h
59271	EVA1C	0.900901	0.4144	1.51	0.0128	2.52	2.76e-06	1.66	8e-06	6 h
23086	EXPH5	1.27	0.0263	3.45	4.52e-08	4.09	9.46e-09	5.59	9.01e-09	18 h
2131	EXT1	1	0.9219	0.943396	0.7416	0.588235	6.84e-06	0.44843	2.87e-06	18 h
2070	EYA4	0.943396	0.5136	0.806452	0.0428	2.12	3.85e-07	2.83	4.15e-08	18 h
2150	F2RL1	0.884956	0.2953	0.884956	0.6342	0.552486	7.08e-05	0.390625	2.98e-07	18 h
2151	F2RL2	1.09	0.9304	0.847458	0.0417	0.584795	0.0004	0.490196	0.0001	18 h
2152	F3	0.666667	0.0046	0.625	0.0058	0.122249	2.41e-09	0.0680272	7.01e-11	18 h
2171; 729163	FABP5; FABP5P2	0.892857	0.4673	0.917431	0.7166	0.877193	0.213	0.473934	1.03e-05	18 h
359845	FAM101B	0.970874	0.5932	0.934579	0.8389	0.757576	0.001	0.478469	6.15e-07	18 h
84668	FAM126A	0.952381	0.7141	0.892857	0.6941	0.621118	2.12e-05	0.414938	5.34e-08	18 h
51313	FAM198B	1.21	0.7837	0.826446	0.3525	0.434783	0.0033	0.621118	0.056	6 h
285550	FAM200B	0.884956	0.123	0.763359	0.004	0.45045	4.43e-07	0.806452	0.0167	6 h
152756	FAM218A	1.56	0.0001	2.02	1.36e-05	2.13	2.12e-06	2.24	5.32e-05	18 h
55603	FAM46A	0.657895	0.0001	0.414938	3.76e-06	0.392157	8.06e-09	0.45045	5.57e-07	6 h
115572	FAM46B	2.73	1.42e-07	3.3	1.04e-08	2.83	1.28e-07	2.14	6.34e-07	1-2 h
9750	FAM65B	0.847458	0.0641	1.16	0.3822	3.4	5.78e-09	2.03	0.0037	6 h
355	FAS	0.900901	0.262	1.18	0.2205	1.23	0.0175	2.52	3.79e-07	18 h
2192	FBLN1	1.13	0.6711	1.25	0.1946	1.63	0.0003	2.66	6.14e-06	18 h
2201	FBN2	0.75188	0.1654	0.735294	0.0716	1.41	0.0063	2.49	1.61e-05	18 h
146330	FBXL16	0.961538	0.9074	1.19	0.0249	2.02	1.64e-06	1.59	0.0001	6 h
114907	FBXO32	1.26	0.0024	2.38	7.05e-07	4.49	7.05e-08	1.57	0.0015	6 h
9214	FCMR	0.943396	0.6324	1.14	0.8992	2.09	0.0017	1.73	0.0004	6 h
121512	FGD4	1.87	0.0096	10.69	7.5e-08	15.85	1.08e-10	7.45	2.56e-10	6 h
55785	FGD6	1.06	0.9776	0.571429	0.0082	0.374532	2.71e-06	0.52356	2.88e-06	6 h
2246	FGF1	0.934579	0.4757	0.793651	0.0138	0.42735	1.1e-05	0.271739	7.04e-08	18 h
2250	FGF5	0.684932	0.0007	0.41841	0.001	0.131752	1.11e-10	0.140056	5.86e-07	6 h
9982	FGFBP1	0.787402	0.1858	0.675676	0.0069	0.431034	6.57e-05	0.321543	1.89e-07	18 h
11259	FILIP1L	1.33	0.0016	1.73	0.0009	0.729927	0.0284	0.444444	5.75e-07	18 h
24147	FJX1	1.1	0.1163	1.33	0.1403	0.694444	0.0005	0.294118	1.9e-09	18 h
2289	FKBP5	1.35	0.0247	3.99	6.84e-06	10.66	2.94e-13	8.24	9.89e-07	6 h
2313	FLI1	0.892857	0.5269	0.763359	0.0393	0.378788	2.57e-06	0.502513	4.46e-06	6 h
23768	FLRT2	0.813008	0.1219	0.680272	0.0009	0.483092	3.4e-07	0.41841	2.38e-07	18 h
23767	FLRT3	1.38	0.0206	1.86	0.0007	2.79	1.2e-07	3.67	1.21e-06	18 h
55640	FLVCR2	1.52	0.0673	2.89	1.32e-05	3.08	2.47e-06	1.46	0.0001	6 h
342184	FMN1	0.729927	0.0103	0.787402	0.0031	0.234742	3.1e-07	0.243902	4.65e-08	6 h
56776	FMN2	0.884956	0.381	0.862069	0.5399	0.460829	9.99e-07	0.628931	0.0037	6 h
54874	FNBP1L	1.2	0.4598	1.4	0.1273	2.09	2.32e-07	2.19	0.0012	18 h
8061	FOSL1	0.657895	8.79e-05	0.452489	0.0002	0.125313	5.52e-09	0.13587	1.32e-09	6 h
2355	FOSL2	1.6	0.0007	2.11	0.0002	1.38	0.0015	1.52	7.51e-06	1-2 h
2303	FOXC2	3.24	1.66e-06	3.56	0.0001	2.18	3.97e-06	1.71	0.0001	1-2 h
2300	FOXL1	1.39	0.0005	2.46	7.02e-06	4.53	3.73e-09	2.09	4.98e-08	6 h
1112	FOXN3	1.1	0.9334	1.3	0.1373	2.81	2.6e-07	1.9	4e-06	6 h
2308	FOXO1	1.38	0.0005	3.81	4.67e-07	7.01	5.83e-11	8.28	1.54e-09	18 h
2309	FOXO3	1.24	0.0403	2.08	0.0003	2.56	2.52e-07	1.71	6.71e-05	6 h
2309; 2310	FOXO3; FOXO3B	1.22	0.2667	2.06	0.1316	2.15	4.62e-05	1.67	0.0002	6 h
55691	FRMD4A	1.14	0.8175	0.900901	0.0411	0.307692	7.09e-08	0.195312	2.16e-10	18 h
23150	FRMD4B	0.869565	0.2594	0.60241	0.0021	0.201207	2.3e-07	0.124224	1.58e-08	18 h
84978	FRMD5	0.917431	0.2794	0.980392	0.6164	0.334448	1.4e-06	0.273224	3.18e-08	18 h
10129	FRY	0.884956	0.124	0.793651	0.0061	0.724638	0.0009	2.95	5.11e-06	18 h
2487	FRZB	1.14	0.0991	1.45	0.0044	6.44	2.62e-10	9.25	3.86e-09	18 h
10468	FST	0.757576	0.0146	0.694444	0.0046	0.561798	6.22e-06	0.440529	0.0001	18 h
11167	FSTL1	1.01	0.9791	1.03	0.9952	0.757576	0.1097	0.483092	0.004	18 h
8322	FZD4	0.862069	0.08	0.613497	8.6e-06	0.465116	2.51e-06	0.423729	1.64e-07	18 h
50486	G0S2	1.21	0.3971	0.649351	0.0252	0.598802	0.0045	0.324675	2.13e-05	18 h
1647	GADD45A	2.84	4e-09	3.29	1.61e-08	1.85	4.67e-07	1.17	0.0199	1-2 h
4616	GADD45B	2.01	1.59e-05	2.3	1.13e-06	2.05	0.0008	1.64	0.0011	1-2 h
79623	GALNT14	0.877193	0.6621	0.925926	0.5169	0.900901	0.2273	0.406504	4.8e-08	18 h
117248	GALNT15	1.11	0.4735	1.25	0.0455	2.45	1.06e-05	9.44	2.74e-10	18 h
2591	GALNT3	0.813008	0.3147	0.847458	0.3695	0.269542	2.74e-05	0.235849	2.49e-05	18 h
2619	GAS1	3.63	3.12e-07	5.85	1.76e-09	6.93	3.66e-11	5.66	2.75e-10	6 h
2624	GATA2	0.588235	2.03e-05	0.420168	1.7e-05	0.414938	9.85e-07	0.47619	3.4e-08	6 h
2625	GATA3	1.46	0.0034	2.19	0.0003	2.2	0.0004	1.16	0.0719	6 h
2627	GATA6	0.925926	0.7303	0.719424	0.0054	0.60241	0.0004	0.487805	9.39e-05	18 h
2635	GBP3	0.854701	0.0252	0.609756	0.0199	0.374532	4.43e-07	0.458716	5.71e-05	6 h
2644	GCHFR	0.900901	0.4387	0.884956	0.1043	0.925926	0.6018	2.14	1.33e-05	18 h
2650	GCNT1	2.2	6.2e-07	3.91	1.89e-08	5.07	1.02e-08	7.1	1.86e-11	18 h
2651	GCNT2	0.877193	0.3276	0.632911	0.0043	0.319489	9.95e-08	0.318471	7.44e-09	18 h
392255	GDF6	0.990099	0.5973	1.19	0.4214	0.347222	1.4e-06	0.292398	1.52e-09	18 h
2669	GEM	0.487805	0.0017	0.266667	3.6e-07	0.185185	2.39e-09	0.2331	1.56e-07	6 h
2674	GFRA1	0.840336	0.073	0.884956	0.1381	0.775194	0.0969	0.347222	3.4e-06	18 h
2690	GHR	0.917431	0.2332	1.24	0.5788	3.66	8.23e-09	1.77	1.52e-06	6 h
11010	GLIPR1	1.36	0.5928	0.806452	0.6115	0.632911	0.0127	0.226757	6.89e-07	18 h
84662	GLIS2	0.8	0.0078	0.621118	0.0002	0.5	6.78e-06	0.666667	9.18e-06	6 h
2744	GLS	1.14	0.2434	1.12	0.9494	0.529101	0.0136	2	1.64e-06	18 h
2746	GLUD1	1.08	0.5702	1.14	0.1764	1.64	0.0047	3.97	3.2e-07	18 h
2746; 2747	GLUD1; GLUD2	0.970874	0.5724	1	0.8548	1.74	0.0061	3.99	6.32e-07	18 h
2752	GLUL	1.44	0.001	2.15	2.82e-05	4.32	4.96e-07	3.33	2.93e-07	6 h
2766	GMPR	1.02	0.948	1.14	0.0605	2.32	1.13e-06	2.11	3.92e-07	6 h
2823	GPM6A	1.06	0.7559	0.884956	0.657	1.17	0.1619	4.22	2.82e-05	18 h
10457	GPNMB	0.884956	0.69	0.763359	0.1864	0.358423	0.0002	0.222222	8.61e-06	18 h
2825	GPR1	0.990099	0.9815	1.16	0.3466	2.1	1.33e-05	1.78	0.0003	6 h
2863	GPR39	0.826446	0.0937	0.8	0.1079	0.364964	8.99e-06	0.331126	1.9e-07	18 h
81491	GPR63	1.1	0.8205	1.41	0.0001	1.46	0.0003	2.9	8.84e-06	18 h
9052	GPRC5A	0.78125	0.2305	0.775194	0.3788	0.232019	2.07e-06	0.190114	9.83e-06	18 h
26585	GREM1	1.11	0.76	0.684932	0.0057	0.33557	3.99e-07	0.187266	1.39e-10	18 h
29841	GRHL1	0.847458	0.0913	0.775194	0.0016	0.373134	5.59e-07	0.684932	0.0008	6 h
2898	GRIK2	1.12	0.3006	0.917431	0.1113	1.16	0.5311	2.27	1.08e-06	18 h
84163; 389524	GTF2IRD2; GTF2IRD2B	0.917431	0.3558	0.917431	0.1014	1.21	0.0203	2.15	3.61e-07	18 h
201562	HACD2	1.25	0.2333	1.73	0.1368	1.4	0.0431	2	8.73e-05	18 h
3038	HAS3	2.07	0.0001	2.86	3.67e-05	0.980392	0.4037	0.763359	0.0351	1-2 h
1839	HBEGF	0.806452	0.0291	0.537634	0.0004	0.28169	4.51e-07	0.192678	2.53e-10	18 h
9734	HDAC9	0.8	0.4572	0.847458	0.2054	0.45045	3.71e-06	0.228833	2.16e-08	18 h
57520	HECW2	1.11	0.9576	1.15	0.9793	0.649351	0.0074	0.42735	1.97e-06	18 h
26091	HERC4	0.833333	0.0209	0.813008	0.0149	0.3125	2.15e-06	0.303951	4.96e-09	18 h
59269	HIVEP3	1.05	0.833	1.79	0.0002	2.49	2.86e-05	1.18	0.1861	6 h
3099	HK2	0.854701	0.2276	0.847458	0.0882	0.353357	5.79e-08	0.226757	7e-09	18 h
3142	HLX	1.18	0.0635	1.7	0.0004	2.23	5.23e-06	1.91	9.09e-07	6 h
8091	HMGA2	1.51	0.0263	1.85	0.0001	1.36	0.0054	0.420168	2.53e-07	18 h
3146	HMGB1	1.3	0.0226	1.09	0.2101	2.03	0.015	1.58	0.0032	6 h
3176	HNMT	0.847458	0.1118	1.1	0.5252	0.917431	0.7179	2.41	6.68e-06	18 h
112817	HOGA1	1.13	0.2689	1.36	0.0009	3.15	1.33e-08	2.09	2.44e-06	6 h
3198	HOXA1	0.662252	7.42e-05	0.485437	1.42e-07	0.645161	0.0025	0.934579	0.4351	1-2 h
3219	HOXB9	0.917431	0.1681	0.934579	0.4731	0.806452	0.0058	0.4329	1.05e-07	18 h
10855	HPSE	0.862069	0.3743	0.980392	0.5856	1.12	0.1002	2.07	1.44e-06	18 h
646962	HRCT1	1.24	0.004	1.35	0.0056	1.42	0.0024	2	3.47e-06	18 h
3269	HRH1	1.24	0.255	0.724638	0.0097	0.537634	6.51e-05	0.452489	7.33e-06	18 h
9957	HS3ST1	4.63	1.11e-05	8.46	1.72e-07	4.16	4.67e-07	1.3	0.0148	1-2 h
9953	HS3ST3B1	0.952381	0.6375	1.26	0.1014	2.17	1.56e-05	1.46	0.0006	6 h
3320	HSP90AA1	0.925926	0.5854	0.970874	0.3759	0.70922	0.0038	0.49505	2.05e-06	18 h
22824	HSPA4L	0.854701	0.5963	1.03	0.3563	0.396825	1.88e-07	0.591716	2.27e-05	6 h
10808	HSPH1	1.59	0.1935	1.22	0.686	0.393701	0.0299	0.584795	4.19e-05	6 h
3352	HTR1D	0.854701	0.0652	0.628931	0.0005	0.315457	5.62e-07	0.27027	1.18e-07	18 h
5654	HTRA1	0.900901	0.9299	0.970874	0.6421	1.54	0.0093	2.56	3.1e-06	18 h
9592	IER2	0.406504	4.59e-06	0.492611	1.72e-06	0.657895	7.38e-06	0.671141	1.75e-05	1-2 h
8870	IER3	0.243902	6.6e-08	0.137931	2.79e-09	0.120192	3.03e-12	0.245098	2.81e-09	6 h
389792	IER5L	0.534759	3.99e-05	0.531915	1.56e-05	0.628931	7.58e-05	0.478469	1.57e-06	18 h
3433	IFIT2	0.757576	0.0164	0.454545	1.41e-05	0.497512	2.32e-05	0.699301	0.015	1-2 h
57722	IGDCC4	1.06	0.8178	0.826446	0.109	0.571429	0.0013	0.318471	4.19e-06	18 h
3481; 723961	IGF2; INS-IGF2	1.18	0.447	1.17	0.1274	1.1	0.5119	4.8	5.57e-07	18 h
3484	IGFBP1	2.82	4.75e-05	4.57	1.83e-05	7.12	1.87e-08	3.78	5.99e-06	6 h
3488	IGFBP5	1.22	0.3559	1.16	0.9686	0.384615	0.0002	0.104167	1.07e-08	18 h
22807	IKZF2	1.13	0.0862	1.37	0.0087	2.55	3.11e-06	2.47	2.7e-08	6 h
3589	IL11	0.384615	0.0001	0.287356	2.38e-06	0.294118	3.93e-09	0.27933	7.73e-05	18 h
3592	IL12A	3.64	6.3e-07	4.12	8.59e-09	1.96	1.92e-06	1.25	0.0378	1-2 h
3554	IL1R1	1.31	0.1128	1.61	0.0021	2.02	0.0069	0.970874	0.6766	6 h
3569	IL6	0.34965	1.33e-06	0.340136	1.77e-06	0.3003	0.0001	0.269542	6.92e-08	18 h
3575	IL7R	1.45	0.3662	0.847458	0.7772	0.617284	0.0054	0.176367	1.21e-09	18 h
3613	IMPA2	0.909091	0.4745	1.08	0.3083	2.6	1.86e-08	2.45	1.2e-07	6 h
3625	INHBB	1.02	0.9744	0.877193	0.0713	0.613497	9.05e-05	0.373134	6.25e-07	18 h
8821	INPP4B	1.15	0.3604	0.877193	0.1561	0.729927	0.0134	0.321543	1.58e-06	18 h
51447	IP6K2	0.847458	0.4343	1.33	0.0411	2	1.39e-06	1.78	3.41e-06	6 h
117283	IP6K3	1.14	0.3076	2.23	8.53e-05	4.99	4.65e-08	3.84	4.37e-08	6 h
10788	IQGAP2	0.917431	0.2513	0.952381	0.5047	1.56	0.0004	3.23	2.09e-07	18 h
3656	IRAK2	0.952381	0.9965	0.740741	0.0325	0.537634	0.0009	0.465116	0.0002	18 h
359948	IRF2BP2	2.23	3.69e-06	2.67	3.43e-05	1.35	0.0093	1.34	0.056	1-2 h
8660	IRS2	3.13	5.26e-08	5.2	1.37e-07	4.74	5.84e-11	3.67	3.78e-10	1-2 h
3672	ITGA1	1.07	0.3188	1.11	0.7084	1.09	0.1093	3.09	6e-08	18 h
8515	ITGA10	1.06	0.9407	1.33	0.0027	2.65	8.36e-07	5.54	9.8e-09	18 h
3675	ITGA3	0.877193	0.1889	0.769231	0.2937	0.729927	0.023	0.492611	1.39e-05	18 h
3691	ITGB4	1.17	0.3997	1.29	0.0017	2.06	1.55e-05	1.92	1.8e-05	6 h
6453	ITSN1	1.27	0.4221	1.37	0.4378	2.14	1.55e-07	2.22	7.49e-05	18 h
182	JAG1	1.47	0.0018	1.64	0.0004	2.16	6.16e-06	3.42	3.89e-08	18 h
3717	JAK2	0.925926	0.221	1.34	0.031	2.72	1.59e-08	2.5	9.53e-09	6 h
57158	JPH2	1.36	0.024	1.86	0.001	2.79	1.99e-06	1.55	0.0012	6 h
3725	JUN	0.306748	9.34e-07	0.166945	4.17e-10	0.114811	8.89e-10	0.156006	4.85e-11	6 h
8997	KALRN	0.862069	0.1536	0.833333	0.0604	2.12	0.0004	0.934579	0.8207	6 h
23254	KAZN	0.900901	0.4217	0.775194	0.0012	0.401606	1.95e-07	0.462963	4.34e-05	6 h
84541	KBTBD8	0.625	1.9e-05	0.483092	9.12e-07	0.552486	0.0004	0.518135	1.34e-05	1-2 h
3745	KCNB1	1.24	0.2029	3.55	0.0002	10.47	5.95e-10	3.87	1.68e-06	6 h
90134	KCNH7	0.934579	0.6603	0.847458	0.5478	0.438596	0.0002	0.621118	2.2e-05	6 h
3759	KCNJ2	1.52	0.0001	1.11	0.6939	2.35	1.25e-07	3.08	4.54e-09	18 h
3776	KCNK2	0.793651	0.0209	1.36	0.2438	2.11	0.0001	2.93	6.12e-09	18 h
3778	KCNMA1	0.877193	0.5831	1.14	0.2049	0.884956	0.3567	0.352113	1.75e-05	18 h
343450	KCNT2	0.862069	0.0974	0.847458	0.3369	1.16	0.0485	2.87	8.25e-09	18 h
386617	KCTD8	0.943396	0.8894	0.558659	0.0298	0.207469	4.7e-06	0.232558	2.25e-05	6 h
10656	KHDRBS3	1.09	0.4765	1.01	0.9901	0.78125	0.0009	0.454545	7.5e-07	18 h
23499; 643314	KIAA0754; MACF1	0.485437	0.0172	0.309598	0.0007	0.483092	5.01e-05	0.694444	0.0003	1-2 h
343990	KIAA1211L	1.17	0.2562	1.25	0.0872	2.2	3.22e-05	1.29	0.0494	6 h
56243	KIAA1217	0.869565	0.3081	0.813008	0.0384	0.319489	3.06e-07	0.371747	9e-08	6 h
84623	KIRREL3	0.925926	0.0944	1.22	0.4881	0.763359	0.0129	0.184502	2.1e-09	18 h
3814	KISS1	0.917431	0.8965	0.847458	0.561	0.826446	0.1593	0.311526	1.43e-07	18 h
3815	KIT	1.23	0.3695	0.813008	0.4718	0.471698	9.51e-05	0.282486	2.7e-09	18 h
4254	KITLG	1.14	0.1661	1.27	0.0037	2.37	6.51e-07	3.45	7.76e-10	18 h
28999	KLF15	1.74	0.0001	3.89	1.16e-07	3.94	1.9e-08	3.27	9.16e-09	6 h
9314	KLF4	14.19	1.19e-10	20.86	2.82e-07	3.33	8.82e-07	1.23	0.0363	1-2 h
1316	KLF6	4.58	4.65e-08	3.7	1.58e-07	1.94	6.45e-07	1.32	0.0217	1-2 h
8609	KLF7	1.36	0.0035	2.22	8.37e-07	1.71	9.2e-05	1.14	0.4204	1-2 h
687	KLF9	7.64	5.96e-09	12.71	6.4e-12	6.94	8.83e-11	5.34	6.79e-10	1-2 h
54800	KLHL24	0.917431	0.0633	1.3	0.2562	1.79	0.0001	2.13	4.57e-06	18 h
56062	KLHL4	1.11	0.2967	1.59	0.0268	4.34	2.01e-06	0.961538	0.703	6 h
3872	KRT17	1.05	0.6991	1.16	0.0413	0.641026	0.0001	0.187617	2.22e-10	18 h
3884	KRT33B	0.917431	0.9768	0.934579	0.3177	0.704225	0.0208	0.5	2.7e-05	18 h
3885; 100653049	KRT34; LOC100653049	0.862069	0.1403	0.8	0.0251	0.534759	1.2e-06	0.220264	9.38e-11	18 h
3855	KRT7	1.14	0.121	1.22	0.0175	2.19	2.75e-05	1.35	0.0147	6 h
3856	KRT8	0.862069	0.4434	1.17	0.6808	0.806452	0.5864	0.322581	0.0005	18 h
144501	KRT80	0.970874	0.378	0.735294	0.0257	0.425532	1.17e-05	0.387597	2.65e-05	18 h
730755	KRTAP2-3	0.512821	0.0006	0.411523	0.0015	0.252525	3.37e-06	0.229885	8.06e-08	18 h
3897	L1CAM	0.925926	0.447	0.917431	0.7678	0.869565	0.1486	0.371747	6.28e-07	18 h
112849	L3HYPDH	0.840336	0.2022	0.680272	0.0029	0.5	4.5e-06	0.769231	0.3132	6 h
143903	LAYN	0.909091	0.2518	0.854701	0.0661	0.487805	1.21e-06	0.546448	1.85e-05	6 h
3953	LEPR	0.892857	0.8676	0.917431	0.9313	1.41	0.0389	2.11	0.0008	18 h
25875	LETMD1	0.884956	0.2055	1.13	0.11	1.49	0.0547	2.04	0.002	18 h
51474	LIMA1	1.29	0.4765	1.52	0.707	0.510204	5.58e-06	0.293255	1.2e-08	18 h
55885	LMO3	1.19	0.4342	1.18	0.1441	2.37	1.06e-06	6.79	2.36e-09	18 h
100131541	LOC100131541	0.657895	0.6974	0.383142	0.0084	0.465116	0.0103	0.854701	0.5083	1-2 h
100133299	LOC100133299	0.636943	0.1402	0.478469	0.0037	0.41841	1.13e-05	0.444444	0.0002	6 h
861; 100506403	LOC100506403; RUNX1	0.833333	0.3933	0.740741	0.0004	0.42735	2.71e-07	0.325733	4.21e-08	18 h
24150; 653550; 729264; 729355; 102723655; 102723713; 102724101; 102724127	LOC102723655; LOC102723713; TP53TG3; TP53TG3B; TP53TG3C; TP53TG3D; TP53TG3E; TP53TG3F	0.862069	0.3628	0.775194	0.0677	2.19	4.51e-06	1.37	0.0102	6 h
4016	LOXL1	0.943396	0.7675	1.07	0.8093	0.970874	0.7211	0.338983	6.51e-07	18 h
4017	LOXL2	0.847458	0.085	0.934579	0.2598	0.763359	0.0105	0.342466	6.21e-08	18 h
1902	LPAR1	0.909091	0.5327	1.53	0.0086	2.18	3.99e-05	2.13	3.08e-05	6 h
2846	LPAR4	0.917431	0.9067	0.606061	0.0111	0.276243	4.87e-07	0.21692	3.86e-06	18 h
54947	LPCAT2	1.06	0.6619	0.884956	0.2095	0.483092	6.23e-06	0.591716	0.0005	6 h
23175	LPIN1	1.19	0.4	1.72	0.0088	2.24	1.82e-06	1.49	4.17e-05	6 h
26018	LRIG1	1.21	0.7179	0.819672	0.0395	0.343643	4.07e-08	0.344828	6.64e-08	6 h
131578	LRRC15	0.952381	0.4444	0.833333	0.1767	0.621118	7.98e-05	0.348432	3.81e-05	18 h
10234	LRRC17	0.735294	0.3081	0.934579	0.1849	0.425532	0.0007	0.456621	9.28e-07	6 h
57554	LRRC7	1.16	0.3954	1.19	0.2022	0.241546	2.17e-07	0.311526	4.17e-07	6 h
221091	LRRN4CL	0.877193	0.1977	0.925926	0.1598	0.52356	1.98e-05	0.37037	1.31e-06	18 h
4052	LTBP1	0.869565	0.2997	1.1	0.0699	1.61	0.0007	3.42	4.34e-08	18 h
286343	LURAP1L	1.19	0.1543	1.13	0.0293	1.42	0.0003	2.01	2.32e-07	18 h
54742	LY6K	1.04	0.2963	1.05	0.7735	0.840336	0.348	0.225225	4.03e-10	18 h
23643	LY96	0.869565	0.0264	0.869565	0.1827	0.746269	0.0119	0.442478	3.55e-07	18 h
4067	LYN	1.27	0.5854	0.854701	0.3433	0.561798	0.0003	0.483092	4.42e-07	18 h
114569	MAL2	1.04	0.721	0.900901	0.4228	0.518135	0.0001	0.381679	1.42e-08	18 h
10892	MALT1	0.909091	0.307	0.719424	0.0143	0.480769	4.18e-05	0.840336	0.0644	6 h
4121	MAN1A1	0.943396	0.8157	1.24	0.2886	1.97	6.61e-07	2.4	9.93e-07	18 h
4128	MAOA	1.21	0.043	2.27	5.88e-06	7.32	1.27e-10	10.05	3.31e-11	18 h
4133	MAP2	0.934579	0.7065	0.862069	0.7397	17.29	1.97e-12	35.32	8.22e-13	18 h
5606	MAP2K3	0.869565	0.1013	0.78125	0.0403	0.409836	6.27e-08	0.37037	2.03e-06	18 h
56911	MAP3K7CL	1.14	0.256	0.877193	0.5207	0.606061	7.47e-05	0.380228	1.42e-08	18 h
1326	MAP3K8	1.29	0.1876	1.16	0.019	2.64	2.97e-05	2.56	2.07e-05	6 h
10982	MAPRE2	0.862069	0.1166	0.925926	0.5931	0.497512	5.31e-06	0.487805	0.0914	18 h
115123	MAR3	0.909091	0.0873	0.854701	0.0798	0.321543	3.5e-08	0.37037	0.0001	6 h
57574	MAR4	0.943396	0.3553	0.943396	0.6498	0.549451	2.44e-06	0.3663	1.65e-08	18 h
151963	MB21D2	0.884956	0.1047	0.671141	0.0007	0.487805	8.54e-07	0.442478	8.12e-07	18 h
4155	MBP	1.37	0.4543	0.724638	0.667	0.473934	5.47e-07	0.540541	4.34e-07	6 h
4162	MCAM	1.1	0.3851	1.14	0.6779	0.909091	0.589	0.452489	0.0002	18 h
79772	MCTP1	1.26	0.029	0.892857	0.4321	1.99	2.58e-06	3.31	1.07e-08	18 h
4199	ME1	1.07	0.7918	1.25	0.316	0.641026	0.0122	0.413223	3.55e-07	18 h
4232	MEST	0.884956	0.3855	0.833333	0.1027	0.487805	0.0006	0.242718	6.24e-07	18 h
25840	METTL7A	1.25	0.1796	1.69	0.0017	7.66	4e-08	16.58	1.38e-10	18 h
4240	MFGE8	0.943396	0.434	0.934579	0.5914	1.1	0.2672	2.13	2.95e-05	18 h
11343	MGLL	0.900901	0.0607	0.892857	0.1404	0.653595	8.77e-05	0.373134	1.45e-08	18 h
4256	MGP	1.04	0.1697	1.29	0.0066	1.75	7.1e-06	5.34	2.48e-11	18 h
11043	MID2	0.943396	0.1073	1.12	0.0865	1.88	0.0021	2.15	5.56e-07	18 h
81671; 406991	MIR21; VMP1	3.81	9.5e-05	4.52	3.09e-05	2.08	0.0003	1.32	0.0427	1-2 h
388815	MIR99AHG	0.854701	0.0624	0.943396	0.2863	0.70922	0.0034	0.480769	1.92e-06	18 h
283078	MKX	1.01	0.4787	0.793651	0.0024	0.389105	1.92e-06	0.324675	4.08e-08	18 h
4312	MMP1	0.847458	0.4404	0.877193	0.362	0.588235	0.0107	0.25641	5.68e-06	18 h
79148	MMP28	1.05	0.3186	1.13	0.4378	1.26	0.0916	2.34	1.72e-07	18 h
4316	MMP7	0.892857	0.1802	1.1	0.2888	2.24	1.12e-05	11.07	4.19e-10	18 h
4330	MN1	1.31	0.0564	1.43	0.0675	2.13	8.06e-05	1.11	0.4273	6 h
79817	MOB3B	0.900901	0.4098	1.19	0.1569	2.22	1.34e-07	2.59	9.32e-09	18 h
56180	MOSPD1	0.8	0.5431	0.8	0.0259	0.473934	9.7e-05	0.537634	0.0003	6 h
58538	MPP4	0.900901	0.2368	1.11	0.3723	0.584795	0.0062	0.275482	7.81e-06	18 h
143098	MPP7	1.06	0.6932	1.02	0.8739	0.49505	1.94e-05	0.374532	6.3e-08	18 h
91283	MSANTD3	0.917431	0.2	0.925926	0.349	0.613497	1.39e-05	0.458716	2.84e-08	18 h
4493	MT1E	1.64	7.05e-05	2.77	2.3e-06	4.29	3.87e-10	2.22	1.62e-07	6 h
4495	MT1G	1.23	0.1055	1.51	0.0094	2.07	0.0002	1.36	0.1547	6 h
4499	MT1M	1.2	0.0813	1.25	0.0041	2.06	0.0014	1.18	0.0385	6 h
4501	MT1X	3.67	5.43e-07	5.36	4.36e-08	9.91	2.14e-10	2.92	4.26e-07	6 h
4502	MT2A	1.47	4.03e-05	1.8	1.07e-06	2.19	2.76e-07	1.61	3e-06	6 h
4504	MT3	1.47	0.0001	1.71	0.0005	2.38	1.53e-07	1.76	5.69e-05	6 h
25902	MTHFD1L	0.970874	0.6706	1.05	0.6589	0.892857	0.1306	0.384615	3.71e-06	18 h
4603	MYBL1	0.980392	0.4273	0.628931	4.25e-05	0.346021	4.54e-09	0.46729	2.9e-08	6 h
4609	MYC	2.1	3.4e-07	1.8	3.79e-05	0.980392	0.7338	0.819672	0.0124	1-2 h
4610	MYCL	0.675676	0.001	0.78125	0.0188	0.564972	0.0011	0.389105	6.05e-05	18 h
4638	MYLK	1.06	0.6578	0.900901	0.7834	0.70922	0.0509	0.363636	2.89e-08	18 h
4643	MYO1E	0.917431	0.2833	1.13	0.1209	3.26	2.11e-08	2.18	0.0002	6 h
26509	MYOF	0.980392	0.5389	0.990099	0.7593	0.746269	0.001	0.359712	1.33e-08	18 h
84665	MYPN	1.13	0.7214	1.12	0.8152	0.952381	0.3552	0.145349	6.29e-10	18 h
340719	NANOS1	2.18	3.12e-06	2.89	1.82e-07	2.62	2.08e-07	1.64	1.59e-05	1-2 h
4673	NAP1L1	1.27	0.0158	1.3	0.0152	1.74	0.0004	2.07	9.87e-08	18 h
89796	NAV1	0.724638	0.1235	0.60241	0.0075	0.5	5.55e-05	0.497512	8.69e-05	18 h
57552	NCEH1	0.909091	0.1295	0.746269	0.1768	0.374532	0.0029	0.364964	2.08e-08	18 h
344148	NCKAP5	1	0.9785	0.943396	0.5128	0.471698	0.0002	0.17301	2.68e-09	18 h
8202	NCOA3	1.28	0.2229	1.58	0.2813	2.1	9.49e-05	2.16	2.44e-06	18 h
10397	NDRG1	1.34	0.4462	2.12	2.78e-06	4.54	2.92e-09	3.02	0.0002	6 h
10529	NEBL	1.25	0.1139	1.1	0.8565	8.44	2.07e-10	10.09	2.81e-11	18 h
4734	NEDD4	1.09	0.5858	1.53	0.0062	3.05	3.8e-07	1.06	0.6839	6 h
23327	NEDD4L	0.806452	0.0539	0.699301	0.0023	0.198807	7.68e-09	0.321543	2.23e-08	6 h
257194	NEGR1	1.17	0.2325	1.08	0.4624	1.17	0.3574	2.14	1.74e-05	18 h
55247	NEIL3	0.884956	0.7053	0.75188	0.0102	0.392157	4.31e-06	0.588235	0.0041	6 h
10783	NEK6	0.925926	0.2649	1.09	0.3997	0.787402	0.004	0.492611	5.09e-07	18 h
81832	NETO1	0.813008	0.6087	0.917431	0.6423	1.84	3.99e-05	2.19	6e-06	18 h
91624	NEXN	1.65	0.1097	2.68	6.51e-05	4.2	1.7e-07	2.1	1.97e-05	6 h
4771	NF2	0.869565	0.2674	1.2	0.5308	0.606061	6.79e-06	0.381679	5.74e-08	18 h
10725	NFAT5	0.704225	0.6534	0.458716	0.3013	0.381679	0.0001	0.657895	0.0004	6 h
9603	NFE2L3	1.03	0.451	1.03	0.4194	0.653595	0.0002	0.411523	5.41e-08	18 h
4774	NFIA	0.724638	0.7382	0.735294	0.307	2.41	3.09e-06	3.11	4.3e-05	18 h
4783	NFIL3	1.31	0.0005	1.9	2.27e-05	1.8	3.95e-06	2.06	9.15e-07	18 h
4792	NFKBIA	6.11	1.91e-10	7.16	1.26e-08	4.81	5.05e-11	3.07	3.49e-09	1-2 h
64332	NFKBIZ	0.452489	4.47e-08	0.46729	6.02e-06	0.892857	0.0413	0.934579	0.0992	1-2 h
4803	NGF	0.591716	0.0037	0.25641	2.67e-09	0.171527	1.47e-09	0.188679	1.03e-09	6 h
4810	NHS	0.714286	0.1363	0.961538	0.3971	0.390625	0.0006	0.471698	4.87e-08	6 h
22795	NID2	0.943396	0.6242	1.27	0.1121	1.92	0.0013	4.05	4.13e-07	18 h
152519	NIPAL1	1.08	0.9493	0.704225	0.1464	0.621118	0.0014	0.444444	1.7e-06	18 h
154215	NKAIN2	0.8	0.1505	0.884956	0.1681	1.34	0.0209	5.65	8.83e-09	18 h
85407	NKD1	1.2	0.1325	1.35	0.007	4.49	3.51e-08	8.39	6.65e-12	18 h
57502	NLGN4X	0.884956	0.5362	0.952381	0.7018	4.81	4.43e-08	1.29	0.0105	6 h
9397	NMT2	0.934579	0.6643	0.884956	0.0514	0.60241	2.38e-05	0.420168	2.58e-08	18 h
9241	NOG	0.813008	0.0123	0.534759	3.49e-05	0.409836	5.68e-06	0.238663	6.87e-06	18 h
4856	NOV	0.892857	0.4696	0.787402	0.1123	0.249377	2.84e-09	0.117509	1.8e-10	18 h
4862	NPAS2	0.909091	0.668	1.1	0.372	5.85	1.3e-09	5.53	2.4e-10	6 h
4879	NPPB	0.793651	0.0154	0.595238	0.0004	0.147493	1.08e-09	0.101626	1.34e-09	18 h
4883	NPR3	1.47	0.0157	2.4	0.0006	4.37	1.24e-09	4.52	2.48e-10	18 h
1728	NQO1	0.892857	0.6016	0.877193	0.3842	0.704225	0.0837	0.353357	0.0001	18 h
7026	NR2F2	0.613497	1.08e-05	0.515464	8.5e-06	0.456621	7.1e-07	0.5	8.49e-08	6 h
2908	NR3C1	0.862069	0.1367	0.704225	0.0027	0.429185	2.77e-07	0.42735	0.0002	18 h
4897	NRCAM	0.943396	0.6416	1.12	0.244	1.88	0.0014	6.57	2.35e-07	18 h
9315	NREP	1.19	0.7425	1.45	0.0009	2.02	1.08e-05	1.11	0.5434	6 h
3084	NRG1	0.925926	0.7539	1.13	0.4954	0.819672	0.0245	0.49505	1.44e-07	18 h
8829	NRP1	0.869565	0.4443	1.32	0.1581	0.680272	0.0043	0.162338	1.31e-09	18 h
64324	NSD1	0.671141	0.1749	0.44843	0.0026	0.387597	5.2e-05	0.636943	0.0108	6 h
51559	NT5DC3	1.31	0.2906	2.24	0.0008	1.53	0.0009	0.628931	0.0002	1-2 h
4908	NTF3	2.53	3.76e-08	3.02	6.55e-08	1.98	1.24e-06	2.41	5.42e-08	1-2 h
11163; 170688; 440672	NUDT4; NUDT4P1; NUDT4P2	1.11	0.2576	1.44	0.0047	2.14	3.96e-08	1.67	2.05e-06	6 h
23363	OBSL1	1.1	0.2296	0.909091	0.927	1.31	0.0066	2.28	1.18e-05	18 h
25903	OLFML2B	1.06	0.5531	0.869565	0.1572	0.598802	0.0026	0.363636	1.59e-06	18 h
9480	ONECUT2	0.813008	0.1806	0.328947	4.23e-05	0.609756	4.86e-05	0.657895	0.0011	1-2 h
26031	OSBPL3	0.917431	0.2768	0.877193	0.3063	0.571429	3.67e-06	0.480769	1.19e-06	18 h
9180	OSMR	1.07	0.8856	1.11	0.2341	0.512821	0.0004	0.454545	2.47e-05	18 h
130497	OSR1	2.36	6.94e-05	3.33	2.89e-05	1.24	0.034	1.27	0.0523	1-2 h
116039	OSR2	2.16	3.45e-05	2.53	4.83e-07	1.46	0.003	0.757576	0.0008	1-2 h
5021	OXTR	1.21	0.5848	1.07	0.6836	0.555556	0.0009	0.340136	1.53e-08	18 h
55214	P3H2	0.990099	0.901	1.23	0.4433	0.534759	0.0001	0.465116	4.22e-06	18 h
5033	P4HA1	1.03	0.7278	1.03	0.7208	0.793651	0.0355	0.487805	0.0003	18 h
55824	PAG1	1.16	0.1423	1.55	0.0001	0.684932	0.003	0.490196	2.07e-06	18 h
114299	PALM2	0.833333	0.783	0.740741	0.0088	0.649351	0.0002	0.497512	2.43e-05	18 h
54852	PAQR5	0.900901	0.0737	0.862069	0.4034	0.552486	0.0005	0.346021	7.67e-07	18 h
57575	PCDH10	0.934579	0.0525	1.28	0.2001	2.15	3.1e-06	1.47	0.0055	6 h
54510	PCDH18	3.2	4.65e-08	3.06	2.36e-06	4.21	3.82e-07	3.16	1.14e-08	6 h
64881	PCDH20	1.07	0.1725	1.41	0.0513	1.69	5.69e-05	3.98	3.6e-09	18 h
5099	PCDH7	1.18	0.7347	0.819672	0.1613	1.32	0.2004	5.26	1.89e-09	18 h
5101	PCDH9	1.17	0.539	1.24	0.0156	1.84	3e-05	4.02	2.81e-06	18 h
80380	PDCD1LG2	0.854701	0.0499	1.05	0.7354	0.431034	1.11e-06	0.151976	1.71e-09	18 h
5136	PDE1A	1.14	0.051	1.11	0.1325	1.27	0.0858	2.56	1.27e-05	18 h
5137	PDE1C	1.16	0.4884	1.14	0.2175	0.574713	0.0001	0.202429	3.01e-09	18 h
5142	PDE4B	0.4	0.0015	0.230947	1.55e-08	0.277778	4.06e-06	0.581395	0.0007	1-2 h
5145	PDE6A	1.19	0.034	1.05	0.4128	2.15	8.27e-05	3.2	1.01e-05	18 h
8622	PDE8B	1.1	0.1621	0.943396	0.7602	1.09	0.7659	0.483092	1.86e-05	18 h
80310	PDGFD	1.12	0.2747	1.24	0.095	1.11	0.3623	2.46	6.43e-08	18 h
5163	PDK1	0.884956	0.5055	1.18	0.8028	0.833333	0.1494	0.421941	3.78e-05	18 h
5166	PDK4	5.87	4.52e-05	14.21	5.11e-06	9.69	3.08e-07	5.17	2.48e-06	1-2 h
23037	PDZD2	0.787402	0.0879	1.17	0.2971	7.13	1.82e-10	1.78	9.66e-05	6 h
57162	PELI1	0.657895	0.058	0.469484	8.1e-05	0.740741	0.0013	0.625	0.0001	1-2 h
5187	PER1	6.5	3.4e-11	11.48	3.53e-06	6.46	6.63e-08	4.47	6.28e-08	1-2 h
22822	PHLDA1	2.18	0.0007	2.46	0.0001	1.19	0.0121	0.540541	9.45e-07	1-2 h
7262	PHLDA2	0.854701	0.0482	0.833333	0.0378	0.458716	6.69e-06	0.420168	6.07e-06	18 h
55022	PID1	0.847458	0.0866	1.15	0.0139	1.62	0.0132	3.04	1.59e-07	18 h
5295	PIK3R1	1.77	0.0408	2.87	0.0052	4.05	3.38e-09	2.72	2.35e-08	6 h
8503	PIK3R3	0.892857	0.3615	0.892857	0.0556	0.483092	7.59e-05	0.52356	6.54e-06	6 h
5292	PIM1	0.460829	2.66e-05	0.502513	3.82e-05	0.649351	5.22e-05	0.78125	0.0044	1-2 h
5315	PKM	0.75188	0.0153	0.900901	0.2082	0.813008	0.3375	0.46729	0.0005	18 h
5321	PLA2G4A	1.03	0.549	1.34	0.0121	11.36	8.4e-11	13.89	7.71e-11	18 h
51316	PLAC8	0.925926	0.5025	0.892857	0.1237	0.438596	0.0002	0.205339	1.06e-08	18 h
5327	PLAT	2.3	0.0001	3.8	1.26e-06	3.86	4.73e-09	0.381679	5.42e-09	6 h
5328	PLAU	1.25	0.0042	1.2	0.4028	0.515464	0.0002	0.328947	3.29e-05	18 h
5329	PLAUR	0.694444	0.0011	0.478469	1.01e-05	0.46729	1.63e-05	0.315457	3.07e-06	18 h
5332	PLCB4	1.23	0.4782	1.37	0.5643	2.65	0.0003	3.33	1.39e-06	18 h
257068	PLCXD2	0.628931	0.0061	0.347222	8.92e-07	0.2457	5.47e-09	0.3125	7.89e-07	6 h
200150	PLD5	1.03	0.6457	0.990099	0.6537	4.2	8.22e-09	2.37	7.14e-05	6 h
123	PLIN2	1.41	0.0007	2.34	9.47e-05	2.52	0.0001	1.62	0.0038	6 h
10769	PLK2	0.350877	0.0042	0.250627	0.0001	0.160514	2.79e-06	0.2331	0.0006	6 h
8613	PLPP3	2.12	0.0061	2.75	1.52e-07	3.03	5.73e-05	1.89	6.31e-06	6 h
5359	PLSCR1	1.19	0.0895	1.65	0.009	3.12	8.24e-09	3.03	0.0009	6 h
57088	PLSCR4	1.1	0.1993	1.19	0.0241	1.39	0.0021	2.05	3.58e-06	18 h
5362	PLXNA2	0.925926	0.3049	1.09	0.4363	3.76	9.03e-09	4.1	1.89e-07	18 h
10154	PLXNC1	0.826446	0.0195	0.884956	0.0709	1.26	0.047	2.05	2.31e-07	18 h
5366	PMAIP1	3.26	5.13e-08	2.73	1.49e-05	1.21	0.0087	0.598802	7.53e-06	1-2 h
56937	PMEPA1	0.833333	0.0622	0.75188	0.0021	0.324675	5.25e-07	0.292398	1.74e-08	18 h
10721	POLQ	0.8	0.2662	0.41841	0.0012	0.793651	0.0158	0.862069	0.2554	1-2 h
10622	POLR3G	0.8	0.6629	0.884956	0.1236	0.471698	7.3e-07	0.369004	2.84e-07	18 h
5468	PPARG	0.934579	0.1554	1.32	0.0329	2.36	2.75e-06	1.22	0.3754	6 h
5521	PPP2R2B	1.08	0.3696	1.15	0.3705	0.473934	1.65e-05	0.21097	4.24e-10	18 h
160760	PPTC7	1.31	0.0022	2.29	1.33e-05	1.67	0.0005	1.4	0.0044	1-2 h
639	PRDM1	3.36	4.84e-06	1.49	0.0033	4.2	9.23e-06	5.29	1.42e-07	18 h
56978	PRDM8	0.819672	0.2785	0.877193	0.1378	0.434783	0.0002	0.358423	2.4e-06	18 h
153768	PRELID2	1.04	0.9192	0.961538	0.2288	1.19	0.0928	2.62	4.46e-07	18 h
254427	PROSER2	1.41	0.0003	2.11	8.72e-08	3.26	3.37e-09	3.34	2.36e-09	18 h
79899	PRR5L	1.02	0.6578	1.58	0.0023	2.18	1.11e-07	1.76	8.91e-07	6 h
29968	PSAT1	0.934579	0.5847	0.925926	0.5056	0.492611	2.64e-05	0.3663	1.59e-07	18 h
5669	PSG1	1.12	0.6613	1.05	0.9995	0.666667	0.0198	0.120919	3.83e-08	18 h
5669; 5671; 5672	PSG1; PSG3; PSG4	1	0.6091	1.01	0.8864	0.724638	0.101	0.284091	5.24e-07	18 h
5669; 440533	PSG1; PSG8	1.01	0.9195	0.980392	0.7205	0.840336	0.1032	0.186567	1.14e-07	18 h
5670	PSG2	0.970874	0.6819	1.04	0.7661	0.564972	0.0012	0.0887311	2.52e-11	18 h
5671; 5673	PSG3; PSG5	0.917431	0.2024	0.925926	0.3041	0.684932	0.001	0.147275	5.11e-10	18 h
5678	PSG9	0.909091	0.7332	0.884956	0.5092	0.740741	0.1055	0.17094	1.94e-06	18 h
23198	PSME4	1.26	0.2496	1.65	0.2125	0.490196	1.92e-05	0.617284	4.29e-05	6 h
5732	PTGER2	1.52	0.0008	2.16	8.61e-05	3.1	2.51e-08	0.833333	0.0388	6 h
5734	PTGER4	3.15	2.43e-07	3.34	8.75e-07	2.63	1.41e-07	1.98	8.88e-07	1-2 h
5743	PTGS2	2.14	0.0005	2.04	3.81e-05	4.21	7.23e-07	3.12	0.0002	6 h
2185	PTK2B	1.16	0.0415	0.826446	0.02	1.6	0.0052	3.59	2.14e-07	18 h
5787	PTPRB	0.925926	0.2128	0.662252	0.0447	0.588235	4.9e-06	0.330033	7.36e-06	18 h
5791	PTPRE	0.900901	0.1532	0.813008	0.1725	0.389105	7.93e-07	0.591716	3.42e-05	6 h
5800	PTPRO	1.07	0.331	0.769231	0.7401	1.43	0.004	3.58	2.93e-07	18 h
5801	PTPRR	0.892857	0.1733	0.574713	0.0075	0.404858	8.39e-06	0.194175	2.86e-07	18 h
5806	PTX3	2.27	3.41e-06	2.44	2.1e-05	1.77	0.0002	0.684932	6.41e-05	1-2 h
81607	PVRL4	1.18	0.0231	1.2	0.1922	2.02	0.0327	1.84	0.0045	6 h
27314	RAB30	0.833333	0.0225	0.416667	1.74e-05	0.342466	4.18e-08	0.689655	4.05e-05	6 h
10981	RAB32	0.925926	0.1621	0.869565	0.0142	0.598802	7.27e-05	0.473934	6.76e-08	18 h
5865	RAB3B	0.819672	0.0835	0.862069	0.0408	0.529101	0.0062	0.47619	1.29e-05	18 h
80328; 154064	RAET1L; ULBP2	0.869565	0.0271	0.60241	4.3e-05	0.641026	0.0003	0.483092	1.64e-05	18 h
64901	RANBP17	1.38	0.0728	1.08	0.1483	1.84	2.02e-05	2.09	6.18e-08	18 h
22821	RASA3	1.08	0.7297	1.25	0.0615	0.645161	7.3e-05	0.483092	1.55e-05	18 h
5923	RASGRF1	0.925926	0.1811	0.900901	0.0925	0.571429	3.55e-05	0.3663	3.06e-07	18 h
25780	RASGRP3	0.961538	0.649	0.719424	0.0004	0.254453	1.9e-08	0.446429	2.66e-07	6 h
221662	RBM24	0.684932	0.0793	0.588235	4.09e-05	0.350877	5.26e-08	0.310559	2.13e-08	18 h
10231	RCAN2	0.925926	0.4948	1.08	0.4738	0.584795	0.0005	0.31348	4.13e-06	18 h
85004	RERG	0.961538	0.3242	1.71	2.13e-05	13.94	4.98e-10	20.03	6.55e-11	18 h
317671	RFESD	1.05	0.8188	0.847458	0.0397	0.49505	2.51e-05	1.15	0.115	6 h
28984	RGCC	7.02	7.52e-09	16.71	5.21e-11	40.71	1.7e-12	20.98	2.81e-10	6 h
285704	RGMB	0.819672	0.0267	0.613497	6.95e-05	0.392157	6.31e-07	0.347222	3.18e-08	18 h
5997	RGS2	1.92	5.54e-07	2.71	5.94e-07	4.54	2.27e-09	1.91	8.16e-07	6 h
5998	RGS3	0.497512	2.42e-05	0.364964	1.21e-08	0.363636	2.7e-09	0.333333	2.5e-05	18 h
5999	RGS4	1.09	0.586	0.819672	0.2358	0.301205	0.0002	0.166945	5.9e-07	18 h
6000	RGS7	0.840336	0.4572	0.714286	0.0081	0.431034	6.36e-07	0.341297	3.74e-08	18 h
388	RHOB	1.56	4.02e-05	2.51	4.94e-05	1.16	0.0796	0.757576	0.0077	1-2 h
22836	RHOBTB3	1.14	0.3082	1.15	0.5997	1.47	0.0294	2.75	4.6e-06	18 h
58480	RHOU	1.36	0.0198	1.83	0.0015	2.22	8.34e-05	0.934579	0.1996	6 h
22999	RIMS1	1.11	0.1419	1.24	0.1037	0.641026	0.0031	0.35461	3.85e-06	18 h
54453	RIN2	0.854701	0.5086	0.775194	0.2725	0.434783	1.81e-06	0.671141	2.06e-05	6 h
6038	RNASE4	0.961538	0.928	0.970874	0.6911	1.58	0.0005	2.97	8.72e-07	18 h
390	RND3	0.671141	0.133	0.617284	0.0954	0.395257	0.007	0.641026	0.1883	6 h
57484	RNF150	0.952381	0.1894	1.12	0.1353	4.16	1.1e-08	1.97	8.73e-06	6 h
11237	RNF24	0.909091	0.0867	0.746269	0.001	0.487805	4.12e-07	0.444444	1.44e-07	18 h
4919	ROR1	0.813008	0.0857	1.13	0.316	2.42	7.79e-06	2.26	5.55e-07	6 h
6196	RPS6KA2	0.925926	0.2571	1.14	0.0821	4.4	6.36e-09	5.43	2.86e-10	18 h
860	RUNX2	0.909091	0.1974	2.06	8.6e-05	0.769231	0.0879	1.06	0.5007	1-2 h
1901	S1PR1	0.909091	0.5917	0.854701	0.135	0.478469	0.0007	0.3003	2.69e-07	18 h
1903	S1PR3	1.87	0.0004	2.74	0.0002	3.35	1.34e-05	0.952381	0.2127	6 h
6288	SAA1	1.29	0.0505	1.29	0.0145	5.04	3.35e-08	16.69	3.16e-10	18 h
6288; 6289; 100528017	SAA1; SAA2; SAA2-SAA4	1.48	0.0028	2.48	0.0002	10.15	2.37e-09	38.03	6.39e-12	18 h
401474	SAMD12	0.900901	0.5968	0.840336	0.028	0.458716	6.43e-06	0.458716	5.26e-08	6 h
23034	SAMD4A	1.13	0.1946	1.14	0.0817	0.480769	1.47e-07	0.363636	1.15e-08	18 h
6303	SAT1	1.16	0.202	1.18	0.3439	1.72	0.0004	2.43	4.62e-06	18 h
6304	SATB1	0.943396	0.9215	0.729927	0.2229	0.429185	1.21e-06	0.60241	3.29e-05	6 h
6331	SCN5A	0.884956	0.171	0.869565	0.1059	0.684932	0.0152	0.480769	8.54e-05	18 h
6335	SCN9A	0.900901	0.8697	0.819672	0.048	0.442478	1.74e-05	0.123153	2.91e-11	18 h
6337	SCNN1A	0.892857	0.9497	1.32	0.0013	2.82	2.15e-08	8.86	8.75e-10	18 h
6383	SDC2	0.925926	0.8917	0.877193	0.5771	0.568182	0.001	0.5	7.54e-06	18 h
8436	SDPR	1.37	0.0006	1.54	0.0003	0.675676	0.0177	0.416667	1.71e-05	18 h
23541	SEC14L2	1.27	0.0043	2.76	1.17e-05	2.58	7.59e-07	1.12	0.2962	1-2 h
10371	SEMA3A	1.11	0.6673	0.925926	0.7198	0.371747	1.43e-06	0.294985	8.09e-06	18 h
10512	SEMA3C	1.11	0.0899	1.4	0.4169	2.16	1.5e-06	1.76	0.0019	6 h
223117	SEMA3D	0.847458	0.2575	0.862069	0.0484	0.471698	8.06e-06	0.574713	3.05e-05	6 h
9723	SEMA3E	1.07	0.1301	0.833333	0.3054	0.487805	3.73e-05	0.194553	4.61e-08	18 h
6414	SEPP1	1.18	0.1305	1.44	0.2099	1.94	0.0114	3.09	2.01e-05	18 h
5414	SEPT4	0.819672	0.3224	0.877193	0.9214	1.71	0.0004	3.56	7.54e-07	18 h
5055	SERPINB2	0.840336	0.8563	0.719424	0.1899	0.214592	2.23e-05	0.540541	8.28e-06	6 h
8710	SERPINB7	0.877193	0.3658	1.04	0.7641	0.60241	0.0066	0.160256	1.89e-10	18 h
5054	SERPINE1	3.29	1.52e-09	4.97	8.91e-09	4.02	6.32e-10	2	6.11e-07	1-2 h
5270	SERPINE2	0.909091	0.6806	0.943396	0.7172	0.689655	0.0031	0.2849	2.8e-07	18 h
29950	SERTAD1	0.571429	5.13e-05	0.497512	2.14e-06	0.684932	5.19e-05	0.840336	0.009	1-2 h
9792	SERTAD2	0.632911	0.0001	0.452489	1.57e-06	0.546448	1.9e-06	0.578035	3.02e-06	1-2 h
56256	SERTAD4	0.757576	0.0225	0.436681	9.35e-06	0.182482	2.51e-08	0.322581	2.75e-07	6 h
26040	SETBP1	0.869565	0.0733	0.813008	0.0144	0.304878	5.28e-06	0.645161	0.0003	6 h
6444	SGCD	0.884956	0.4157	0.793651	0.2831	0.636943	0.0001	0.283286	2.01e-07	18 h
6446	SGK1	5.57	6.08e-12	5.21	4.36e-09	3.08	1.85e-09	1.85	1.14e-05	1-2 h
157285	SGK223	0.943396	0.3829	0.60241	0.0008	0.289017	5.45e-07	0.460829	1.1e-06	6 h
63898	SH2D4A	0.934579	0.357	0.862069	0.0652	0.371747	9.1e-07	0.584795	1.95e-06	6 h
400745	SH2D5	0.884956	0.2119	0.833333	0.3121	0.729927	0.0023	0.338983	5.32e-09	18 h
344558	SH3RF3	0.943396	0.1569	0.952381	0.1512	3.6	2.1e-08	1.58	7.6e-05	6 h
54436	SH3TC1	1.12	0.0984	1.41	0.0007	2.32	7.15e-06	1.74	3.88e-05	6 h
22941	SHANK2	0.763359	0.0763	0.833333	0.1224	0.813008	0.0394	0.404858	4.75e-07	18 h
387914	SHISA2	1.99	0.0183	2.69	0.0038	0.483092	0.0374	0.255102	2.02e-05	18 h
729993	SHISA9	0.892857	0.3253	1.66	8.4e-05	4	4.89e-07	2.76	1.45e-07	6 h
357	SHROOM2	1.53	0.0003	2.07	2.57e-06	1.73	2.73e-05	1.21	0.6695	1-2 h
57619	SHROOM3	0.884956	0.4106	1.55	1.95e-05	0.740741	0.0149	0.480769	1.09e-06	18 h
57568	SIPA1L2	1.18	0.1353	0.877193	0.772	0.47619	5.8e-05	0.510204	0.0009	6 h
10736	SIX2	1.46	7.18e-05	2.03	7.31e-06	1.83	6.27e-06	1.13	0.3195	1-2 h
387700	SLC16A12	1.09	0.5055	2.08	0.0005	13.51	8.65e-11	6.25	6.82e-09	6 h
151473	SLC16A14	1.29	0.0031	1.6	0.0122	6	9.64e-09	9.7	1.13e-09	18 h
10560	SLC19A2	7.01	4.13e-11	11	1.49e-10	6.06	6.08e-12	1.69	2.07e-06	1-2 h
6584	SLC22A5	1.96	1.73e-05	2.52	2.02e-05	1.86	1.05e-05	1.19	0.0656	1-2 h
51312	SLC25A37	0.877193	0.1263	0.787402	0.1129	0.49505	0.0003	0.584795	0.0006	6 h
1836	SLC26A2	1.63	0.0058	2.05	0.0546	2.12	8.32e-05	2.01	9.06e-06	6 h
6513	SLC2A1	0.775194	0.5299	0.840336	0.0802	0.46729	4.89e-07	0.456621	1.27e-06	18 h
154091	SLC2A12	0.847458	0.7663	0.840336	0.027	0.469484	0.0006	0.704225	0.0006	6 h
6515; 144195	SLC2A14; SLC2A3	0.740741	0.0167	0.729927	0.01	0.507614	3.74e-05	0.490196	6.5e-05	18 h
54407	SLC38A2	1.31	0.0027	2.02	0.0071	1.69	0.0295	1.28	0.0067	1-2 h
55089	SLC38A4	1.12	0.3776	2.2	0.0001	7.37	8.38e-10	2.5	3.35e-07	6 h
283537	SLC46A3	1.16	0.0267	1.94	0.0003	3.75	1.76e-09	2.39	3.18e-08	6 h
9497	SLC4A7	0.826446	0.8553	0.473934	0.1706	0.355872	4.56e-06	0.507614	1.78e-07	6 h
6526	SLC5A3	0.892857	0.4388	0.746269	0.1062	0.46729	7.29e-06	0.900901	0.1183	6 h
6533	SLC6A6	1.15	0.0976	1.24	0.1022	0.952381	0.4719	0.358423	8.76e-09	18 h
6542	SLC7A2	1.3	0.2053	1.7	0.2589	2.45	4.87e-06	1.09	0.472	6 h
8140	SLC7A5	0.925926	0.3924	0.869565	0.4605	0.431034	4.21e-05	0.3663	4.63e-06	18 h
6546	SLC8A1	0.884956	0.3809	0.847458	0.145	0.41841	3.97e-05	0.240385	1.12e-07	18 h
6586	SLIT3	0.925926	0.5933	1.09	0.9854	1.01	0.5958	0.440529	4.15e-08	18 h
4088	SMAD3	1.12	0.1929	0.854701	0.1037	0.373134	5.52e-07	0.591716	1.29e-05	6 h
4091	SMAD6	1.08	0.3409	0.487805	0.0034	0.262467	1.05e-05	0.510204	0.0015	6 h
440087	SMCO3	1.07	0.6285	1.14	0.078	1.52	5.5e-05	3.92	4.58e-09	18 h
10924	SMPDL3A	0.980392	0.9642	1.03	0.3178	1.53	4.74e-05	2	4.61e-06	18 h
6525	SMTN	0.892857	0.6541	1.17	0.5812	0.704225	0.0008	0.49505	1.91e-05	18 h
64750	SMURF2	0.892857	0.0882	0.529101	0.0019	0.326797	2.31e-07	0.361011	1.49e-07	6 h
8835	SOCS2	1.91	0.0047	3.23	0.0002	1.64	0.0002	0.409836	4.18e-06	1-2 h
9021	SOCS3	0.371747	6.33e-06	0.342466	0.0006	0.359712	8.81e-09	0.357143	5.68e-08	1-2 h
6272	SORT1	0.892857	0.2423	1.12	0.2047	1.67	6.71e-06	2.25	6.18e-08	18 h
6659	SOX4	1.68	0.0028	2.2	4.21e-06	2.91	1.31e-05	1.39	0.0068	6 h
6662	SOX9	2.01	0.0002	1.15	0.725	0.280112	1.56e-05	0.140845	4.53e-08	18 h
3431	SP110	1.34	0.0336	1.88	0.0005	4.02	1.57e-08	2.5	0.0006	6 h
221833	SP8	1.09	0.2127	1.5	0.0009	1.96	1.77e-06	3.4	5.04e-08	18 h
6674	SPAG1	0.970874	0.2604	0.943396	0.5773	0.480769	0.0002	0.641026	0.0005	6 h
6678	SPARC	0.909091	0.7019	0.884956	0.0365	0.617284	0.1153	0.393701	1.79e-06	18 h
23013	SPEN	0.578035	0.755	0.263852	0.1161	0.469484	0.0331	0.613497	0.0497	1-2 h
10252	SPRY1	3.24	3.82e-07	2.5	9.1e-06	1.15	0.3012	1.58	0.0001	1-2 h
27286	SRPX2	1.03	0.7278	1.15	0.4642	0.862069	0.0203	0.292398	1.18e-06	18 h
81849	ST6GALNAC5	0.900901	0.2982	0.862069	0.3791	0.75188	0.0207	0.165017	8.32e-10	18 h
6769	STAC	0.900901	0.6992	0.952381	0.226	0.636943	0.0014	0.396825	1.65e-07	18 h
57559	STAMBPL1	0.917431	0.2214	0.571429	8.5e-05	0.301205	3.01e-09	0.518135	8.56e-06	6 h
6789	STK4	0.564972	0.05	0.456621	0.0022	0.78125	0.0236	1.17	0.2419	1-2 h
8676	STX11	0.833333	0.0105	0.662252	0.047	0.421941	1.9e-07	0.465116	8.07e-08	6 h
29091	STXBP6	1.12	0.2031	1.28	0.1467	0.574713	0.0008	0.490196	6.86e-08	18 h
79987	SVEP1	1.16	0.8883	1.1	0.5558	2.06	1.21e-06	7.31	1.97e-08	18 h
81493	SYNC	0.917431	0.252	0.854701	0.0511	0.571429	1.43e-05	0.429185	4.26e-07	18 h
23224	SYNE2	0.632911	0.2189	0.497512	0.0263	0.699301	0.0487	1.27	0.1119	1-2 h
54843	SYTL2	0.943396	0.1041	0.900901	0.2585	0.359712	4.39e-05	0.283286	7.48e-07	18 h
4070	TACSTD2	0.877193	0.059	0.813008	0.006	0.471698	1.8e-06	0.444444	1.52e-08	18 h
8407	TAGLN2	0.909091	0.2499	0.917431	0.7814	0.819672	0.3354	0.446429	4.75e-06	18 h
6891	TAP2	0.892857	0.1049	0.806452	0.2032	0.775194	0.0376	0.480769	1.76e-07	18 h
23232	TBC1D12	1.03	0.4283	2.12	2.06e-06	2.93	2.5e-09	3.48	4.98e-10	18 h
11138	TBC1D8	1.03	0.6254	1.69	0.0001	2.53	1.63e-07	1.88	2.44e-07	6 h
6943	TCF21	1.47	0.0024	1.37	0.0002	1.89	0.0022	3.29	1.72e-07	18 h
57451	TENM2	0.854701	0.5739	0.769231	0.0075	0.44843	0.0015	0.226244	1.94e-07	18 h
26136	TES	0.934579	0.2642	1.11	0.3286	0.813008	0.0123	0.416667	6.06e-06	18 h
55852	TEX2	0.980392	0.7256	1.24	0.0039	2.14	2.68e-07	2.28	8.55e-08	18 h
7020	TFAP2A	0.574713	0.0002	0.333333	1.39e-07	0.393701	2.51e-06	0.552486	2.67e-05	1-2 h
29842	TFCP2L1	1.31	0.0158	1.45	0.0049	2.71	1.82e-05	1.59	0.0086	6 h
7048	TGFBR2	1.15	0.0177	2.08	1.16e-05	3.37	9.66e-10	3.22	7.46e-10	6 h
7049	TGFBR3	1.09	0.7808	2.22	0.0002	5.82	2.09e-10	3.55	4.82e-10	6 h
7052	TGM2	1.1	0.1082	1.44	0.0054	2.98	2.94e-05	3.67	3.61e-09	18 h
7056	THBD	5.6	4.75e-10	7.87	5.03e-10	3.02	7.22e-07	0.970874	0.4926	1-2 h
7057	THBS1	1.4	0.0005	2.07	0.0055	1.56	0.0005	1.53	0.0036	1-2 h
7058	THBS2	0.925926	0.3858	0.917431	0.766	0.588235	0.0008	0.156495	1.93e-10	18 h
7067	THRA	1.14	0.426	1.28	0.322	2.05	3.69e-05	1.81	9.26e-06	6 h
7070	THY1	1.09	0.614	1.21	0.535	0.892857	0.2464	0.5	6.43e-06	18 h
7074	TIAM1	0.78125	0.0147	1.09	0.6509	0.645161	4.46e-05	0.469484	1.3e-06	18 h
25976	TIPARP	4.59	8.8e-07	4.38	7.5e-05	2.73	4.39e-05	2.33	5.66e-07	1-2 h
7091	TLE4	0.943396	0.2489	0.684932	0.4401	0.4	2.27e-06	0.581395	6.05e-06	6 h
4071	TM4SF1	0.869565	0.183	0.746269	0.1741	0.31746	1.95e-07	0.262467	8.02e-07	18 h
55273	TMEM100	1.71	0.0005	2.92	3.34e-05	1.69	0.002	1.26	0.0174	1-2 h
201799	TMEM154	0.877193	0.5413	0.806452	0.0452	0.4329	2.59e-05	0.452489	3.84e-06	6 h
25907	TMEM158	1.05	0.8897	0.990099	0.6355	0.606061	0.0003	0.352113	5.22e-09	18 h
134285	TMEM171	0.961538	0.4297	1.39	0.0456	0.909091	0.14	0.469484	5.61e-06	18 h
130733	TMEM178A	1.04	0.5449	1.2	0.0152	3	2.22e-05	2.12	7.31e-05	6 h
114801	TMEM200A	0.806452	0.0907	0.735294	0.0633	0.403226	3.02e-06	0.377358	8.72e-08	18 h
55287	TMEM40	0.900901	0.1292	0.819672	0.0147	0.480769	1.08e-06	0.332226	1.61e-07	18 h
83604	TMEM47	1.51	0.004	2	1.29e-06	3.53	3.94e-07	2.88	3.45e-09	6 h
148534	TMEM56	1.13	0.428	0.826446	0.0625	0.46729	3.04e-05	0.568182	0.0016	6 h
157378	TMEM65	0.917431	0.8045	0.847458	0.0215	0.473934	3.26e-07	0.515464	2.58e-06	6 h
83857	TMTC1	1.11	0.7832	0.826446	0.1689	2.33	0.0002	3.54	1.12e-07	18 h
3371	TNC	0.714286	0.0748	0.877193	0.2393	0.813008	0.0752	0.27933	1.54e-06	18 h
7128	TNFAIP3	4.77	1.07e-08	3.58	5.56e-06	1.82	0.0002	1.21	0.0428	1-2 h
388121	TNFAIP8L3	1.24	0.0102	2.41	1.21e-05	7.47	3.27e-09	4.99	1.63e-09	6 h
4982	TNFRSF11B	0.746269	0.0034	0.347222	7.2e-06	0.0783085	1.34e-10	0.177936	1.05e-09	6 h
51330	TNFRSF12A	0.840336	0.0307	0.60241	0.0386	0.363636	4.66e-08	0.420168	5.37e-08	6 h
8995	TNFSF18	0.952381	0.6491	0.645161	0.0027	0.378788	3.86e-06	0.323625	4.86e-05	18 h
8744	TNFSF9	0.440529	2.79e-06	0.350877	8.45e-07	0.434783	2.74e-06	0.377358	9.07e-07	1-2 h
7134	TNNC1	0.806452	0.7631	0.769231	0.6171	0.78125	0.0191	0.47619	7.77e-05	18 h
7139	TNNT2	1.05	0.9181	1.16	0.2085	2	3.16e-06	1.66	0.0001	6 h
23371	TNS2	1	0.7719	1.1	0.1255	1.96	1.22e-05	2.16	9.53e-05	18 h
7168	TPM1	0.671141	0.147	0.458716	0.0032	0.621118	0.0059	0.60241	0.0002	1-2 h
8459	TPST2	0.952381	0.6351	0.75188	0.1009	0.505051	1.3e-06	0.438596	1.73e-06	18 h
29896	TRA2A	0.735294	0.2415	0.581395	0.0469	0.862069	0.1437	0.473934	0.0083	18 h
28951	TRIB2	1.41	0.004	1.24	0.0208	1.25	0.0412	2.04	1.31e-07	18 h
23321	TRIM2	0.980392	0.8378	0.78125	0.1918	0.359712	9.51e-07	0.425532	1.65e-06	6 h
117854	TRIM6	1.05	0.9501	1.08	0.2318	0.5	0.0008	0.543478	7.89e-05	6 h
7204	TRIO	0.900901	0.2355	0.806452	0.5595	0.680272	0.0001	0.485437	0.0002	18 h
388610	TRNP1	1.55	0.0312	2.14	3.34e-05	5.57	2.11e-07	4.67	1.25e-08	6 h
7223	TRPC4	1.06	0.902	0.970874	0.5626	0.383142	1.75e-06	0.285714	3.2e-08	18 h
9819	TSC22D2	1.7	0.0008	1.44	0.0991	0.497512	0.0002	0.537634	7.39e-07	6 h
1831	TSC22D3	17.29	1.01e-10	33.05	2.24e-10	44.45	9.32e-12	32.14	4.56e-12	6 h
23554	TSPAN12	0.819672	0.5712	0.900901	0.4263	0.423729	6.95e-06	0.507614	6.7e-05	6 h
7103	TSPAN8	0.990099	0.6416	0.990099	0.547	5.91	7.09e-08	41.5	1.74e-14	18 h
7286	TUFT1	0.75188	0.0418	0.520833	4.98e-06	0.337838	1.11e-05	0.534759	0.0041	6 h
6675	UAP1	0.900901	0.4259	0.819672	0.0452	0.411523	4.49e-07	0.328947	2.24e-08	18 h
84959	UBASH3B	0.877193	0.204	0.900901	0.2045	0.598802	7.55e-06	0.462963	2.02e-07	18 h
134111	UBE2QL1	1.32	0.0029	4.83	6.89e-07	6.14	5.67e-09	1.05	0.1546	6 h
5412	UBL3	0.917431	0.4114	1.12	0.3365	0.478469	0.0005	0.480769	0.0006	6 h
7378	UPP1	0.862069	0.0548	0.819672	0.0046	0.606061	2.06e-05	0.343643	1.16e-07	18 h
10451	VAV3	1.23	0.01	1.12	0.1782	1.45	0.0189	2.43	7.77e-05	18 h
1462	VCAN	0.793651	0.8011	0.787402	0.0144	0.526316	0.0036	0.436681	9.32e-06	18 h
7414	VCL	1.23	0.1559	1.47	0.0182	3.27	1.37e-05	1.21	0.0468	6 h
7421	VDR	0.917431	0.658	0.746269	0.0077	0.220751	4.94e-08	0.561798	9.24e-06	6 h
7422	VEGFA	0.746269	0.0985	0.628931	9.31e-06	0.5	9.19e-06	0.390625	1.12e-06	18 h
7424	VEGFC	0.961538	0.4217	0.833333	0.0169	0.520833	9.18e-07	0.483092	3.21e-07	18 h
245806	VGLL2	0.757576	0.0077	0.423729	3.3e-05	0.203666	1.99e-07	0.571429	0.0003	6 h
389136	VGLL3	0.869565	0.1425	1.2	0.0926	1.54	5.11e-05	2.02	8.64e-07	18 h
54361	WNT4	1.19	0.039	1.32	0.0165	5.27	1.82e-08	2.53	7.93e-05	6 h
7474	WNT5A	1.64	0.0006	2.69	8.36e-06	2.87	4.19e-08	2.84	4.05e-09	6 h
81029	WNT5B	0.952381	0.7083	1.37	0.1011	1.21	0.0291	0.41841	2.72e-07	18 h
9502	XAGE2	0.787402	0.3182	1.02	0.2058	1.83	0.0018	3.9	1.58e-06	18 h
51776	ZAK	1.31	0.3919	0.666667	0.0012	0.471698	1.98e-05	0.684932	0.0023	6 h
7704	ZBTB16	0.952381	0.3829	1.07	0.5606	3.11	5.8e-07	9.71	4.26e-09	18 h
10472	ZBTB18	0.917431	0.7126	0.869565	0.0478	0.421941	2.1e-08	0.411523	3.31e-07	18 h
26137	ZBTB20	0.606061	0.0836	0.45045	0.0482	0.636943	0.0133	0.847458	0.4078	1-2 h
219654	ZCCHC24	1.18	0.0833	0.75188	0.0588	0.497512	4.39e-06	0.78125	0.0009	6 h
203430	ZCCHC5	0.847458	0.1182	0.854701	0.4432	0.444444	9.37e-05	0.4329	9.32e-07	18 h
7763	ZFAND5	1.77	0.0003	3.1	9.68e-06	5.42	1.72e-09	1.73	0.0009	6 h
441951	ZFAS1	1.12	0.43	1.24	0.0088	1.66	2.66e-05	2.12	4.66e-07	18 h
7538	ZFP36	3.4	4.08e-08	4.66	8.16e-09	2.53	1.9e-07	1.86	8.43e-07	1-2 h
678	ZFP36L2	2.7	2.84e-08	2.16	9.27e-06	1.28	0.0016	1.42	0.0769	1-2 h
57178	ZMIZ1	1.12	0.4243	0.833333	0.0268	0.471698	1.32e-05	0.510204	2.1e-05	6 h
23613	ZMYND8	1.12	0.2401	1.98	0.0004	2.41	3.38e-08	2.26	1.39e-08	6 h
7743	ZNF189	1.79	0.0021	2.73	1.48e-06	1.67	6.88e-06	1.24	0.1052	1-2 h
151126	ZNF385B	0.877193	0.0605	0.917431	0.0636	3.99	4.67e-08	4.83	5.66e-09	18 h
79750	ZNF385D	0.884956	0.7001	0.917431	0.2157	0.518135	0.0003	0.414938	0.0016	18 h
58499	ZNF462	0.833333	0.435	0.512821	0.079	0.358423	1.23e-06	0.377358	1.08e-05	6 h
84627	ZNF469	0.840336	0.0764	1.24	0.0052	2.4	6.01e-07	1.18	0.1435	6 h
