# Supplementary material for: Glucocorticoid-driven transcriptomes in human airway epithelial cells: commonalities, differences and functional insight from cell lines and primary cells
Source: BMC Med Genomics. 2019 Jan 31;12:29. doi: 10.1186/s12920-018-0467-2 (PMC6357449; doi:10.1186/s12920-018-0467-2)
Supplement: Supplementary file 4 — Genes significantly modulated by budesonide or dexamethasone in A549 cells. The 330 genes showing significant induction (fold ≥2, P ≤ 0.05), or repression (fold ≤0.5, P ≤ 0.05), by budesonide (300 nM) or dexamethasone (1 μM), compared to control at 6 h, are listed along with the fold change and P value for each glucocorticoid. Genes are sorted alphabetically according to their official gene symbol. (XLSX 30 kb) [file 12920_2018_467_MOESM4_ESM.xlsx]

## Sheet: A549 Dex vs. Bud
Entrez ID	Gene	Bud (fold)	Bud (P value)	Dex (fold)	Dex (P value)
9619	ABCG1	2.5	0.0318	2.67	0.0233
11057	ABHD2	2.05	4.5e-05	1.78	9.23e-05
84448	ABLIM2	2	0.0019	1.75	0.0062
57007	ACKR3	0.341297	0.0185	0.320513	0.0203
2180	ACSL1	3.21	0.0017	3.3	0.001
51703	ACSL5	3.09	0.0144	2.26	0.0276
8038	ADAM12	0.478469	0.0014	0.52356	0.0019
221393	ADGRF4	2.29	1.81e-05	2.35	1.71e-05
10149	ADGRG2	2.19	6.56e-07	2.35	2.23e-07
57211	ADGRG6	1.99	5.27e-05	2.13	2.87e-05
23266	ADGRL2	0.485437	0.0004	0.497512	0.001
150	ADRA2A	4.5	1.39e-07	4.01	1.51e-07
3268	AGFG2	2.15	0.0005	1.89	0.0009
79026	AHNAK	2.01	1.63e-05	2.08	1.36e-05
196	AHR	0.389105	1.26e-06	0.434783	2.98e-06
9590	AKAP12	2.17	0.0039	2.09	0.0049
11214	AKAP13	2.58	3.91e-07	2.58	4.72e-07
241	ALOX5AP	3.05	1.26e-08	2.94	1.7e-08
51421	AMOTL2	2.13	3.46e-05	2.2	3.6e-05
51129	ANGPTL4	14.67	8.04e-06	12.06	1.64e-05
27063	ANKRD1	3.9	3.09e-06	3.93	1.98e-06
290	ANPEP	2.78	0.0013	3.05	0.0021
374	AREG	0.230415	0.0589	0.210526	0.0301
9411	ARHGAP29	0.304878	0.0007	0.392157	0.0036
80117	ARL14	0.25	0.0001	0.273973	0.0002
10123	ARL4C	0.395257	0.0014	0.330033	0.0005
408	ARRB1	2.31	0.0013	2.64	0.001
444	ASPH	0.321543	0.0096	0.47619	0.0187
490	ATP2B1	0.485437	0.0002	0.537634	0.0002
570	BAAT	0.505051	0.0033	0.471698	0.0032
25805	BAMBI	0.540541	0.0164	0.47619	0.0085
597	BCL2A1	0.298507	0.048	0.294985	0.0457
604	BCL6	2.32	0.0049	2.22	0.0063
330	BIRC3	3.97	5.95e-07	4.57	5.29e-07
650	BMP2	0.395257	0.0183	0.393701	0.0095
121551	BTBD11	2.56	9.93e-06	2.39	1.08e-05
28970	C11orf54	2.18	0.0041	2.31	0.0025
55195	C14orf105	0.581395	0.02	0.497512	0.024
79098	C1orf116	2.53	1.85e-07	2.47	2.26e-07
135398	C6orf141	0.421941	0.0041	0.3003	0.0014
768	CA9	2.09	0.0033	1.63	0.019
55799	CACNA2D3	4.4	1.34e-05	4.03	2.52e-05
800	CALD1	3.24	2.4e-06	3.42	1.38e-06
92558	CCDC64	2.19	0.0004	2.18	0.0006
6347	CCL2	0.310559	0.0059	0.288184	0.0032
10602	CDC42EP3	4.11	2.7e-06	4.63	1.98e-06
28513	CDH19	0.458716	0.0049	0.490196	0.0087
1028	CDKN1C	6.84	0.0005	9.25	0.0004
1051	CEBPB	2.16	1.98e-05	2	3.18e-05
1052	CEBPD	3.85	0.0006	3.14	0.0019
80321	CEP70	2.6	6.36e-07	2.94	3.01e-07
1124; 101928168	CHN2; LOC101928168	2.4	0.0013	2.23	0.0008
50515	CHST11	0.401606	4.94e-05	0.420168	6.14e-05
56548	CHST7	3.17	4.76e-07	3.22	6.07e-07
148523	CIART	2.11	0.002	2.03	0.0023
63924	CIDEC	6.57	6.03e-08	5.6	9.52e-08
8483	CILP	1.3	0.0204	2.2	0.0034
10370	CITED2	2.74	0.0077	2.49	0.0056
1152	CKB	2.15	0.0081	2.21	0.007
1268	CNR1	4.83	2.68e-06	4.96	2.75e-06
26047	CNTNAP2	0.423729	0.0468	0.380228	0.1072
7464	CORO2A	3.85	1.26e-06	4.08	1.05e-06
1361	CPB2	3.31	0.0015	3.25	0.0013
132864	CPEB2	0.409836	0.0056	0.595238	0.0155
1368	CPM	2.95	0.0002	2.22	0.0005
1410	CRYAB	3.58	0.0003	3.91	0.0003
1490	CTGF	3.71	5.33e-05	4.37	4.57e-05
1525	CXADR	1.74	0.0004	2.01	0.0001
2919	CXCL1	0.44843	0.001	0.421941	0.0005
6374	CXCL5	0.520833	0.0007	0.46729	0.0004
80777	CYB5B	0.5	0.0002	0.537634	0.0003
1591	CYP24A1	0.221729	3.18e-06	0.226244	3.21e-06
51473	DCDC2	0.473934	4.21e-05	0.502513	6.93e-05
54541	DDIT4	2.5	8.88e-07	2.21	2.01e-06
115265	DDIT4L	0.423729	0.0112	0.462963	0.0225
160518	DENND5B	0.429185	1.41e-06	0.444444	2.05e-06
1734	DIO2	0.502513	0.0021	0.353357	0.0008
29103	DNAJC15	18.25	2.5e-05	18.79	2.64e-05
55619	DOCK10	0.45045	0.004	0.518135	0.0061
9732	DOCK4	2.39	0.0014	2.28	0.0006
1824	DSC2	0.487805	7.07e-05	0.564972	0.0004
51514	DTL	0.434783	0.0072	0.502513	0.0148
1843	DUSP1	3.67	1.12e-07	3.6	1.52e-07
1879	EBF1	0.204499	1.04e-07	0.194932	9.2e-08
1907	EDN2	2.17	4.22e-05	2.2	0.0001
1908	EDN3	10.72	1.52e-09	11.17	1.36e-09
80303	EFHD1	2.03	0.0048	2.28	0.0048
9451	EIF2AK3	2.67	0.0005	2.7	0.0006
22936	ELL2	2.03	0.0017	2.05	0.0019
2012	EMP1	2.78	2.18e-06	3	1.42e-06
2013	EMP2	2.4	0.0002	2.41	0.0003
55068	ENOX1	2.07	8.85e-06	2.06	1.55e-05
64097	EPB41L4A	2.75	0.0057	2.98	0.0036
54566	EPB41L4B	2.92	1.71e-07	3.23	7.6e-08
2069	EREG	0.308642	0.0364	0.240964	0.0095
54206	ERRFI1	3.35	1.76e-08	3.36	1.41e-08
55224	ETNK2	3.19	0.0001	2.99	0.0002
55179	FAIM	2.38	8.01e-06	2.47	6.8e-06
54491	FAM105A	11.89	5.8e-08	11.55	6e-08
55731	FAM222B	2	4.22e-07	1.97	5.09e-07
131583	FAM43A	2.74	2.95e-05	3.35	2.89e-05
8987; 100631383	FAM47E-STBD1; STBD1	2.19	6.08e-05	1.83	9.55e-05
157638	FAM84B	0.401606	0.0002	0.444444	0.0002
146330	FBXL16	3.91	3.26e-05	4.84	2.17e-05
121512	FGD4	4.25	7.57e-07	5.36	3.04e-07
27145	FILIP1	0.47619	0.0036	0.645161	0.0384
2289	FKBP5	19.22	3.99e-08	19.9	4.21e-08
23768	FLRT2	0.421941	4.51e-06	0.389105	4.11e-06
23767	FLRT3	0.480769	0.0133	0.458716	0.0206
55640	FLVCR2	2.61	7.25e-08	2.76	7.28e-08
2353	FOS	2.24	0.0022	1.96	0.0025
2308	FOXO1	2.2	2.58e-05	2.01	3.3e-05
2309	FOXO3	2.07	0.0053	2.11	0.0043
2309; 2310	FOXO3; FOXO3B	2.11	0.0049	2.31	0.0032
10468	FST	0.257069	5.88e-06	0.258398	2.29e-06
50486	G0S2	4	4.03e-08	4.09	5.8e-08
1647	GADD45A	3.48	2.8e-07	3.71	2.11e-07
4616	GADD45B	2.08	2.29e-05	2.05	4.08e-05
374378	GALNT18	3.07	0.0004	2.85	0.0006
9518	GDF15	0.152672	2.35e-09	0.126904	9.84e-10
392255	GDF6	1.77	0.0231	2.05	0.0174
2669	GEM	0.421941	7.37e-05	0.510204	0.0001
2744	GLS	0.420168	0.0158	0.505051	0.0437
2766	GMPR	6.6	1.69e-06	6.74	1.94e-06
2825	GPR1	2.16	0.0104	2.49	0.0048
387509	GPR153	3.18	1.68e-05	3.09	1.64e-05
285513	GPRIN3	0.348432	4.3e-06	0.454545	1.12e-05
23151	GRAMD4	2.19	0.0001	2.17	8.3e-05
26585	GREM1	0.15873	1.37e-08	0.221239	4.42e-08
9569	GTF2IRD1	1.95	0.0033	2.05	0.0039
3034	HAL	3.28	1.77e-07	3.03	2.72e-07
57493	HEG1	1.98	0.0086	2.21	0.005
3280	HES1	0.581395	0.0119	0.431034	0.0084
28996	HIPK2	2.42	5.97e-05	2.32	8.79e-05
3162	HMOX1	0.452489	2.6e-06	0.403226	8.45e-07
6928	HNF1B	0.564972	0.0008	0.49505	0.0005
9455	HOMER2	2.14	0.0004	2.3	0.0005
3229	HOXC13	2.11	0.0024	1.83	0.0032
3241	HPCAL1	2.39	3.93e-07	2.26	8.28e-07
3290	HSD11B1	5.59	0.0128	5.31	0.0165
3357	HTR2B	0.185529	0.0003	0.232019	0.0003
3397	ID1	2.69	8.37e-05	2.57	0.0001
8870	IER3	0.392157	0.0224	0.3367	0.0157
3434	IFIT1	2.72	0.0006	3.06	0.0003
3459	IFNGR1	2.41	9.11e-05	2.46	7.17e-05
3484	IGFBP1	2.22	0.0002	2.2	0.0002
152404	IGSF11	0.5	0.0002	0.490196	0.0003
3589	IL11	0.175131	0.01	0.161031	0.0087
3570	IL6R	2.65	5.84e-05	2.58	5.6e-05
11213	IRAK3	3.89	0.0012	2.56	0.0024
8660	IRS2	2.44	1.15e-05	2.7	6.66e-06
8515	ITGA10	5.31	8.57e-06	4.78	1.52e-05
3691	ITGB4	2.15	0.0013	2.01	0.0022
57158	JPH2	1.7	0.0002	2.02	7.68e-05
23704	KCNE4	0.319489	7.67e-06	0.384615	1.86e-05
3756	KCNH1	0.512821	0.0001	0.485437	7.76e-05
3767	KCNJ11	4.19	4.43e-07	4.54	2.99e-07
3773	KCNJ16	1.84	0.0087	2.14	0.0016
56243	KIAA1217	0.411523	0.0002	0.414938	0.0002
57608	KIAA1462	2.42	2.74e-06	3	1.18e-06
4254	KITLG	2.47	0.0022	2.74	0.0012
1316	KLF6	2.39	6.87e-07	2.38	9.65e-07
687	KLF9	7.15	5.62e-05	7.42	4.67e-05
3853	KRT6A	6.79	0.0483	6.25	0.0679
3909	LAMA3	1.97	7.86e-06	2	4.54e-06
3975	LHX1	0.510204	0.0355	0.377358	0.0259
3977	LIFR	2.11	0.002	2.79	0.0009
90632	LINC00473	0.49505	0.0164	0.473934	0.0139
4853; 25832; 388677; 100996763; 101060226; 101929796	LOC100996763; LOC101929796; NBPF14; NBPF19; NOTCH2; NOTCH2NL	2.15	5.84e-05	1.86	9e-05
4853; 388677; 100996763; 101060226	LOC100996763; NBPF19; NOTCH2; NOTCH2NL	2.12	0.0059	1.82	0.0059
154761	LOC154761	2.13	1.17e-05	2.12	6.52e-06
164832	LONRF2	0.395257	0.0189	0.436681	0.0173
4060	LUM	0.471698	0.0013	0.662252	0.0206
4128	MAOA	4.04	4.44e-05	3.83	5.91e-05
4133	MAP2	2.69	0.0003	3.1	0.0001
9053	MAP7	0.49505	2.6e-06	0.515464	6.52e-06
10982	MAPRE2	0.429185	0.0019	0.529101	0.0051
4154	MBNL1	1.79	0.0812	2.08	0.019
4170	MCL1	2.3	1.1e-05	2.32	9.62e-06
64769	MEAF6	1.88	1.26e-05	2.09	4.54e-06
25840	METTL7A	4.3	0.0096	4.31	0.0096
4281	MID1	0.473934	5.17e-05	0.454545	3.18e-05
4312	MMP1	0.44843	0.0303	0.471698	0.0603
79817	MOB3B	2.44	5.61e-05	3.02	1.93e-05
4501	MT1X	3.57	3.83e-05	3.34	6.74e-05
4502	MT2A	2.36	2.3e-06	2.32	2.89e-06
89796	NAV1	0.609756	0.0124	0.497512	0.0067
89797	NAV2	2.5	3.21e-05	2.97	9.4e-06
89795	NAV3	0.334448	0.0124	0.358423	0.0152
135112	NCOA7	0.487805	0.0163	0.416667	0.0192
10397	NDRG1	2.18	0.002	2.32	0.0017
10529	NEBL	1.82	0.0055	2.02	0.002
55247	NEIL3	0.357143	0.0024	0.473934	0.0049
91624	NEXN	1.75	0.0015	2.13	0.0003
4792	NFKBIA	3.47	3.53e-08	3.14	5.48e-08
4810	NHS	0.206186	0.0005	0.236407	0.0022
4837	NNMT	2.55	4.62e-07	2.57	7.29e-07
4857	NOVA1	0.5	1.8e-05	0.564972	5.69e-05
190	NR0B1	0.413223	8.23e-05	0.414938	4.2e-05
4929	NR4A2	0.206612	3.42e-08	0.192308	3.27e-08
8013	NR4A3	0.442478	3.8e-05	0.398406	1.4e-05
2494	NR5A2	0.396825	0.0022	0.47619	0.0067
3084	NRG1	0.606061	0.0145	0.423729	0.0048
8829	NRP1	0.374532	0.0002	0.41841	0.0003
170685	NUDT10	7.56	4.66e-09	9.57	1.73e-09
55301	OLAH	2.05	2.29e-05	2.25	1.98e-05
9480	ONECUT2	0.37037	0.0005	0.362319	0.0002
29948	OSGIN1	0.478469	0.0002	0.409836	3.84e-05
734	OSGIN2	0.471698	3.59e-05	0.420168	3.59e-05
11252	PACSIN2	2	1.34e-05	2.1	1.44e-05
55824	PAG1	2.1	5.35e-06	2.48	2.46e-06
91523	PCED1B	0.515464	0.0003	0.469484	0.0001
5142	PDE4B	0.534759	0.0094	0.4329	0.002
27115	PDE7B	0.328947	8.93e-05	0.4	0.0003
5166	PDK4	2.67	0.0131	2.79	0.0092
10611	PDLIM5	0.465116	1.27e-05	0.434783	7.97e-06
57161	PELI2	0.465116	1.68e-06	0.49505	2.79e-06
5187	PER1	8.41	1.94e-09	7.64	2.86e-09
8864	PER2	2.38	0.0142	2.45	0.0135
5239	PGM5	0.444444	0.0017	0.497512	0.0024
22822	PHLDA1	0.537634	0.0682	0.425532	0.0314
5318	PKP2	3.54	0.0005	3.57	0.0004
5329	PLAUR	0.490196	0.0132	0.446429	0.0071
144100	PLEKHA7	2.72	1.77e-07	2.94	1.5e-07
10769	PLK2	0.342466	1.18e-05	0.33557	9.94e-06
5357	PLS1	0.480769	0.0099	0.584795	0.0261
5362	PLXNA2	3.16	0.0003	2.6	0.0005
81706	PPP1R14C	3.69	1.41e-05	3.86	8.35e-06
5507	PPP1R3C	1.92	0.0019	2.16	0.001
5580	PRKCD	2.35	0.0002	2.44	0.0008
222171	PRR15	2.17	0.0065	2.19	0.0088
79170	PRR15L	4.9	8.68e-07	5.05	8.39e-07
5734	PTGER4	11.39	1.23e-08	12.22	9.57e-09
5743	PTGS2	0.287356	7.2e-06	0.346021	1.33e-05
5744	PTHLH	0.182482	1.83e-07	0.179533	1.07e-07
5834	PYGB	3.19	4.61e-06	2.88	8.32e-06
55647	RAB20	2.58	0.0009	3	0.0003
25780	RASGRP3	0.45045	0.0005	0.5	0.0014
644943	RASSF10	0.311526	4.97e-05	0.383142	0.0003
83937	RASSF4	2.37	0.0059	2.43	0.0059
9182	RASSF9	2.42	0.0215	2.34	0.0162
282996	RBM20	1.77	0.0003	2.18	6.18e-05
221662	RBM24	0.465116	0.0021	0.591716	0.0063
27303	RBMS3	2.04	0.0198	2.28	0.0081
65055	REEP1	2.69	7.63e-06	3.04	2.07e-06
28984	RGCC	4.81	0.0008	5	0.0006
5997	RGS2	4.62	0.0002	4.63	0.0002
51458	RHCG	2.26	0.0175	2.42	0.0141
388	RHOB	2.51	0.0018	2.46	0.0026
23221	RHOBTB2	2.55	3.28e-06	2.45	6.57e-06
57494	RIMKLB	2.88	0.0002	3.04	0.0001
8767	RIPK2	0.485437	0.0001	0.512821	0.0004
27289	RND1	0.384615	6.16e-06	0.364964	2.67e-06
6236	RRAD	2.72	1.61e-05	2.4	7.1e-05
6286	S100P	4.53	0.0001	4.13	0.0002
389432	SAMD5	0.387597	7.48e-05	0.359712	8.02e-05
6337	SCNN1A	2.35	0.0058	2.68	0.0055
54549	SDK2	2.55	4.46e-05	2.54	3.87e-05
8436	SDPR	3.01	1.45e-07	2.85	1.8e-07
23541	SEC14L2	4.07	0.0403	3.53	0.0459
10371	SEMA3A	0.359712	3.09e-05	0.344828	1.94e-05
5054	SERPINE1	2.56	9.27e-05	2.09	0.0002
6422	SFRP1	0.4	0.013	0.3861	0.0117
6446	SGK1	2.37	3.43e-05	2.17	4.74e-05
259230	SGMS1	1.86	9.11e-06	2.08	4.05e-06
10019	SH2B3	0.5	0.0092	0.584795	0.0168
9644	SH3PXD2A	0.462963	0.0002	0.458716	0.0002
399694	SHC4	0.458716	0.067	0.374532	0.0318
57619	SHROOM3	2.69	1.75e-08	2.88	8.9e-09
6493	SIM2	0.408163	2.79e-05	0.431034	7.25e-05
387700	SLC16A12	10.51	6.52e-08	12.16	3.91e-08
10560	SLC19A2	2.27	3.97e-05	2.14	3.23e-05
6584	SLC22A5	2.85	2.23e-08	2.82	2.36e-08
83733	SLC25A18	2.43	0.0002	2.29	0.0002
30061	SLC40A1	0.485437	0.016	0.490196	0.0228
50651	SLC45A1	2.3	0.0001	2.33	0.0002
57210	SLC45A4	2.32	0.0003	2.23	0.0003
9497	SLC4A7	0.436681	0.0125	0.458716	0.0181
123264	SLC51B	2.24	0.0004	1.93	0.001
23657	SLC7A11	0.442478	0.0014	0.478469	0.002
4088	SMAD3	0.515464	0.0003	0.469484	0.0001
54498	SMOX	0.471698	0.0109	0.456621	0.0036
6591	SNAI2	2.21	1.13e-06	2.47	3.52e-07
8835	SOCS2	0.458716	0.001	0.473934	0.0017
8470	SORBS2	2.54	0.009	2.97	0.0035
6657	SOX2	0.294985	0.0019	0.248756	0.0015
6662	SOX9	0.425532	4.96e-05	0.307692	1.42e-05
161742	SPRED1	0.442478	0.0001	0.671141	0.0083
10252	SPRY1	2.29	5.75e-05	2.7	2.29e-05
80763	SPX	3.46	0.0001	3.45	0.0001
5552	SRGN	2.15	1.75e-07	2.08	2.26e-07
6744	SSFA2	0.471698	0.0067	0.518135	0.0204
6482	ST3GAL1	3.51	0.0013	3.05	0.0014
7903	ST8SIA4	0.22779	0.0061	0.223214	0.0073
342667	STAC2	3.1	7.56e-05	3.04	4.96e-05
90627	STARD13	2.98	3.95e-06	3.51	2.05e-06
2040	STOM	3.68	0.0002	3.82	0.0002
56670	SUCNR1	0.471698	1.35e-05	0.444444	7.14e-06
55638	SYBU	5.07	7.66e-08	5.01	6.35e-08
54843	SYTL2	0.196078	4.07e-06	0.197628	3.84e-06
11138	TBC1D8	2.63	5.23e-07	2.79	4.02e-07
6926	TBX3	2.44	0.0249	2.17	0.0248
29842	TFCP2L1	8.92	1.65e-09	7.85	1.82e-09
7980	TFPI2	0.456621	0.0015	0.473934	0.0016
7056	THBD	3.29	3.46e-06	3.11	2.86e-06
7057	THBS1	2.18	0.0008	2.77	0.0003
25976	TIPARP	2	0.0012	2.64	0.0006
116441	TM4SF18	0.431034	1.78e-06	0.438596	2.54e-06
79853	TM4SF20	0.347222	0.0005	0.343643	0.0006
79188	TMEM43	2.1	0.0009	1.74	0.0011
7128	TNFAIP3	3.16	5.28e-06	3.18	5.25e-06
388121	TNFAIP8L3	4.9	0.0001	4.53	0.0001
27242	TNFRSF21	0.465116	0.009	0.5	0.0164
23371	TNS2	2.5	1.4e-05	2.23	3.87e-05
84951	TNS4	2.17	0.0003	1.77	0.0011
8626	TP63	0.591716	0.0175	0.497512	0.0125
23650	TRIM29	3.04	5.22e-08	2.57	1.71e-07
205860	TRIML2	0.357143	0.0008	0.226244	0.0004
1831	TSC22D3	10.3	1.02e-06	10.18	1.07e-06
125488	TTC39C	2.03	0.013	1.79	0.0189
7296	TXNRD1	0.515464	0.0015	0.492611	0.0016
10451	VAV3	0.45045	0.017	0.529101	0.0161
7424	VEGFC	0.497512	0.0234	0.492611	0.0275
128434	VSTM2L	3.04	5.12e-06	2.64	7.4e-06
7477	WNT7B	0.653595	0.0121	0.480769	0.0058
402415	XKRX	3.58	3.43e-06	2.83	9.45e-06
7538	ZFP36	2.4	7.42e-05	2.48	6.85e-05
7546	ZIC2	0.371747	0.0005	0.393701	0.0009
84627	ZNF469	0.537634	0.0006	0.487805	0.0002
57547	ZNF624	0.446429	1.02e-06	0.540541	1.61e-05
