# Supplementary material for: Glucocorticoid-driven transcriptomes in human airway epithelial cells: commonalities, differences and functional insight from cell lines and primary cells
Source: BMC Med Genomics. 2019 Jan 31;12:29. doi: 10.1186/s12920-018-0467-2 (PMC6357449; doi:10.1186/s12920-018-0467-2)
Supplement: Supplementary file 5 — Budesonide-induced genes in A549, BEAS-2B or HBE cells. The 410 genes that were significantly induced ≥2 fold (P ≤ 0.05) by budesonide at 6 h in A549 (A), BEAS-2B (B), or HBE (H) cells are listed. Last two columns (I and J), indicate the gene groups for each gene based on the induction thresholds, ≥2 fold (P ≤ 0.05) or ≥ 1.25, as shown in Fig. 3. The 52 genes that were selected for qPCR validation are colored red. Genes are sorted alphabetically according to their official gene symbol. (XLSX 45 kb) [file 12920_2018_467_MOESM5_ESM.xlsx]

## Sheet: Bud induced genes in cells
Entrez ID	Gene	A549 (fold)	A549 (P value)	B2B (fold)	B2B (P value)	HBE (fold)	HBE (P value)	Group (≥2 fold, P ≤ 0.05)	Group (≥1.25 fold)
19	ABCA1	0.925926	0.9179	2.84	4.62e-06	1.09	0.861	B	B
10351	ABCA8	1.46	0.7478	7.2	6.64e-10	0.869565	0.1845	B	AB
340273	ABCB5	0.892857	0.8609	3.27	2.26e-08	0.884956	0.111	B	B
9619	ABCG1	2.5	0.0318	1.17	0.0214	1.21	0.9209	A	A
11057	ABHD2	2.05	4.5e-05	1.15	0.1214	1.44	0.0205	A	AH
51099	ABHD5	1.15	0.6748	1.32	0.001	2.53	0.0013	H	BH
84448	ABLIM2	2	0.0019	5.29	1.64e-10	1.33	0.0047	AB	ABH
22885	ABLIM3	2.35	0.0625	4.68	3.36e-08	1.6	0.0252	B	ABH
2180	ACSL1	3.21	0.0017	5.05	3.13e-06	1.3	0.0876	AB	ABH
51703	ACSL5	3.09	0.0144	2.4	4.12e-05	1.1	0.2377	AB	AB
70	ACTC1	0.961538	0.8541	2.19	7.31e-06	0.970874	0.998	B	B
221393	ADGRF4	2.3	1.16e-05	1.1	0.14	0.757576	0.0965	A	A
10149	ADGRG2	2.19	6.56e-07	3.18	2.51e-09	1.31	0.2606	AB	ABH
150	ADRA2A	4.5	1.39e-07	0.719424	0.0008	1.23	0.084	A	A
3268	AGFG2	2.15	0.0005	1.32	0.028	1.28	0.0402	A	ABH
79026	AHNAK	2.01	1.63e-05	1.21	0.0193	1.17	0.0357	A	A
9590	AKAP12	2.17	0.0039	1.74	1.42e-05	1.12	0.933	A	AB
11214	AKAP13	2.58	3.91e-07	1.91	0.0022	1.94	0.0003	A	ABH
254268	AKNAD1	1.35	0.005	3.28	1.11e-07	1.47	0.1909	B	ABH
214	ALCAM	1.38	0.6013	3.51	1.79e-06	1.23	0.1599	B	AB
220	ALDH1A3	0.854701	0.3508	4.11	6.9e-08	0.75188	0.0895	B	B
241	ALOX5AP	3.05	1.26e-08	3.98	1.36e-07	0.961538	0.2413	AB	AB
250	ALPP	1.74	0.0049	3.53	2e-07	1.12	0.2821	B	AB
51421	AMOTL2	2.13	3.46e-05	0.892857	0.193	0.826446	0.2971	A	A
51129	ANGPTL4	14.67	8.04e-06	1.02	0.9022	0.714286	0.436	A	A
27063	ANKRD1	3.9	3.09e-06	3.17	1.09e-08	0.862069	0.5157	AB	AB
26287	ANKRD2	1.44	0.0138	2.86	2.68e-07	1.16	0.1275	B	AB
290	ANPEP	2.78	0.0013	1.26	0.0055	1.09	0.5423	A	AB
316	AOX1	1.49	8.63e-05	4.21	1.95e-08	1.8	0.0005	B	ABH
323	APBB2	1.33	0.3102	2.3	1.82e-07	1.38	0.0607	B	ABH
147495	APCDD1	0.925926	0.238	4.1	4.39e-07	1.16	0.3067	B	B
338	APOB	1.06	0.9074	2.92	0.0001	0.892857	0.2536	B	B
374	AREG	0.230415	0.0589	3.75	2.47e-06	0.378788	0.0141	B	B
83478	ARHGAP24	1.21	0.5339	0.847458	0.0766	2.02	0.0023	H	H
23092	ARHGAP26	0.934579	0.6681	2.88	3.63e-08	0.833333	0.8683	B	B
26084	ARHGEF26	1.32	0.0397	1.48	0.0001	2.72	0.0042	H	ABH
84159	ARID5B	0.657895	0.5684	3.74	8.07e-07	0.719424	0.1132	B	B
10124	ARL4A	1.62	0.0008	0.571429	0.0017	3.17	0.0048	H	AH
25852	ARMC8	1.52	0.044	2.53	1.08e-07	1.29	0.0022	B	ABH
408	ARRB1	2.31	0.0013	0.806452	0.0359	0.840336	0.7986	A	A
27106	ARRDC2	1.87	0.0003	2.59	5.47e-07	1.42	0.0033	B	ABH
84002	B3GNT5	1.74	0.0101	2.66	3.71e-07	1.73	0.0006	B	ABH
79738	BBS10	1.27	0.0976	2.39	0.0004	1.16	0.0314	B	AB
604	BCL6	2.32	0.0049	2.58	3.48e-09	4.1	0.0017	ABH	ABH
330	BIRC3	4.08	6.78e-05	7.52	1.1e-10	3.1	0.0014	ABH	ABH
54796	BNC2	1.34	0.0168	4.06	2.37e-08	1.18	0.04	B	AB
121551	BTBD11	2.56	9.93e-06	1.6	0.0049	0.775194	0.1511	A	AB
11067	C10orf10	1.13	0.3097	2.68	7.87e-06	1.27	0.0484	B	BH
387695	C10orf99	1.11	0.3057	1.13	0.0656	3.06	0.0057	H	H
28970	C11orf54	2.18	0.0041	0.952381	0.3799	0.884956	0.5865	A	A
387763	C11orf96	1.12	0.1965	1.03	0.1937	4.89	0.0063	H	H
144608	C12orf60	1.21	0.1552	2.73	9.07e-07	1	0.2619	B	B
79098	C1orf116	2.53	1.85e-07	1.12	0.038	0.735294	0.0282	A	A
768	CA9	2.09	0.0033	1.5	0.0025	0.892857	0.8612	A	AB
55799	CACNA2D3	4.4	1.34e-05	20.93	1.96e-13	1.84	0.005	AB	ABH
783	CACNB2	1.26	0.2057	2.52	1.5e-05	1.22	0.0251	B	AB
800	CALD1	3.24	2.4e-06	1.47	0.0913	0.561798	0.1745	A	AB
90693	CCDC126	1.1	0.0941	2.12	1.13e-06	1.19	0.9295	B	B
92558	CCDC64	2.19	0.0004	0.900901	0.1232	1.39	0.0531	A	AH
135228	CD109	1.53	0.0038	2.1	4.54e-07	1.3	0.0084	B	ABH
912	CD1D	0.892857	0.1669	2.25	6.99e-07	0.909091	0.8619	B	B
4345	CD200	1.06	0.1532	3.19	6.65e-07	1.03	0.8159	B	B
966	CD59	1.24	0.0258	2.15	5.93e-07	1.11	0.6658	B	B
942	CD86	1.08	0.5142	1.24	0.0544	3.15	0.012	H	H
10602	CDC42EP3	4.11	2.7e-06	2.57	4.25e-08	0.854701	0.455	AB	AB
1028	CDKN1C	6.84	0.0005	7.52	9.08e-09	1.85	0.0032	AB	ABH
1051	CEBPB	2.16	1.98e-05	4.71	6.13e-08	1.11	0.3223	AB	AB
1052	CEBPD	3.85	0.0006	2.97	3.37e-06	2.55	0.0001	ABH	ABH
80321	CEP70	2.6	6.36e-07	0.793651	0.1301	1.32	0.2581	A	AH
8837	CFLAR	1.6	0.0156	2.76	1.87e-07	1.23	0.0244	B	AB
1124; 101928168	CHN2	2.4	0.0013	2.28	1.05e-05	1.14	0.1769	AB	AB
9435	CHST2	1.26	0.0241	2.8	8.49e-08	1.57	0.3664	B	ABH
56548	CHST7	3.17	4.76e-07	1	0.9007	1.23	0.0337	A	A
83539	CHST9	0.892857	0.5593	0.729927	0.0008	2.95	0.0023	H	H
148523	CIART	2.11	0.002	1.3	0.0056	1.84	0.0772	A	ABH
63924	CIDEC	6.57	6.03e-08	1.2	0.9505	1.26	0.0181	A	AH
10370	CITED2	2.74	0.0077	1.37	0.0002	1.98	0.028	A	ABH
163732	CITED4	1.47	0.0158	3.52	1.34e-07	0.299401	0.0047	B	AB
1152	CKB	2.15	0.0081	1.14	0.0818	1.17	0.1056	A	A
1268	CNR1	4.83	2.68e-06	105.72	4.19e-15	0.917431	0.6896	AB	AB
1295	COL8A1	0.900901	0.6536	2.44	1.04e-05	1.09	0.4924	B	B
7464	CORO2A	3.85	1.26e-06	0.892857	0.1755	0.671141	0.2977	A	A
1361	CPB2	3.31	0.0015	1.15	0.1331	0.943396	0.1792	A	A
1368	CPM	2.95	0.0002	8.39	5.83e-11	0.632911	0.0067	AB	AB
83716	CRISPLD2	1.06	0.7503	7.93	5.54e-11	1.2	0.1218	B	B
1410	CRYAB	3.58	0.0003	0.869565	0.2814	1.61	0.2203	A	AH
1490	CTGF	3.94	1.42e-06	1.92	0.002	0.344828	0.0175	A	AB
83992	CTTNBP2	0.892857	0.279	0.862069	0.111	2.1	0.0217	H	H
23316	CUX2	1.17	0.1095	1.01	0.4288	2.3	0.0068	H	H
1580	CYP4B1	1.13	0.2167	5.28	4.04e-11	0.961538	0.3298	B	B
23500	DAAM2	1.18	0.007	3.28	2.23e-07	1.07	0.7899	B	B
1634	DCN	1.27	0.1582	1.2	0.1072	3.25	0.0169	H	AH
54541	DDIT4	2.5	8.88e-07	5.17	6.31e-10	1.56	0.0122	AB	ABH
22943	DKK1	0.900901	0.4108	2.34	2.01e-07	1.82	0.0079	B	BH
1755	DMBT1	1.06	0.307	2.62	1.61e-06	1.16	0.4567	B	B
1756	DMD	1.11	0.1349	2.09	3.92e-06	0.819672	0.4196	B	B
63951	DMRTA1	0.980392	0.9604	2.29	2.59e-07	0.75188	0.0528	B	B
11080	DNAJB4	0.632911	0.0078	2.4	1.25e-06	1.33	0.1017	B	BH
29103	DNAJC15	18.25	2.5e-05	1.33	0.018	1.19	0.1825	A	AB
92737	DNER	1.16	0.2961	1.16	0.1384	4.93	0.0098	H	H
9732	DOCK4	2.39	0.0014	0.46729	2.33e-05	0.78125	0.3903	A	A
1843	DUSP1	3.67	1.12e-07	4.57	1.47e-05	1.98	0.0006	AB	ABH
54935	DUSP23	1.06	0.0613	2.24	8.08e-07	1.23	0.2199	B	B
1907	EDN2	2.17	4.22e-05	1.14	0.0664	1.2	0.2	A	A
1908	EDN3	10.72	1.52e-09	1.18	0.0591	1.11	0.2485	A	A
80303	EFHD1	2.03	0.0048	4.29	5.55e-09	1.19	0.0268	AB	AB
9451	EIF2AK3	2.67	0.0005	1.16	0.0603	1.15	0.6219	A	A
1997	ELF1	0.8	0.9912	2.55	0.0002	1.36	0.0039	B	BH
22936	ELL2	2.03	0.0017	0.78125	0.0155	0.694444	0.1014	A	A
2012	EMP1	2.9	2.66e-06	0.47619	0.0036	0.847458	0.8898	A	A
2013	EMP2	2.4	0.0002	1.7	4.36e-05	1.07	0.3885	A	AB
23052	ENDOD1	0.943396	0.5154	2.11	3.02e-06	0.8	0.5257	B	B
55068	ENOX1	2.07	8.85e-06	1.32	0.0035	1.12	0.1507	A	AB
64097	EPB41L4A	2.75	0.0057	1.2	0.0427	1.12	0.9995	A	A
54566	EPB41L4B	3.03	1.07e-05	1.15	0.1758	1.35	0.146	A	AH
57669	EPB41L5	0.719424	0.0375	2.49	4.54e-08	1.43	0.1258	B	BH
2059	EPS8	1.16	0.6913	2.65	1.91e-05	2.7	9.78e-06	BH	BH
94240	EPSTI1	1.91	7.17e-05	2.61	8.02e-08	1.06	0.651	B	AB
54206	ERRFI1	3.35	1.76e-08	3.91	5.16e-10	2.1	0.0006	ABH	ABH
55224	ETNK2	3.19	0.0001	1.54	0.0019	1.6	0.0051	A	ABH
59271	EVA1C	0.833333	0.4566	2.52	2.76e-06	1.47	0.0677	B	BH
23086	EXPH5	0.862069	0.4792	4.09	9.46e-09	1.73	0.0138	B	BH
2070	EYA4	0.806452	0.3557	2.12	3.85e-07	0.757576	0.4976	B	B
55179	FAIM	2.38	8.01e-06	1.74	0.0004	1.56	0.0031	A	ABH
54491	FAM105A	11.89	5.8e-08	0.943396	0.2442	1.28	0.0635	A	AH
10144	FAM13A	0.75188	0.5412	0.740741	0.1117	7.96	5.01e-05	H	H
152756	FAM218A	1.1	0.1922	2.13	2.12e-06	0.952381	0.786	B	B
55731	FAM222B	2	4.22e-07	1.47	0.0023	1.37	0.0236	A	ABH
131583	FAM43A	2.74	2.95e-05	1.18	0.0217	0.840336	0.6462	A	A
115572	FAM46B	1.27	0.2068	2.83	1.28e-07	2.74	0.0015	BH	ABH
8987; 100631383	FAM47E-STBD1; STBD1	2.19	6.08e-05	1.28	0.1665	0.884956	0.4229	A	AB
9750	FAM65B	1.4	0.0037	3.4	5.78e-09	1.13	0.0541	B	AB
84553	FAXC	0.833333	0.0319	0.862069	0.0175	2.31	0.0102	H	H
146330	FBXL16	3.91	3.26e-05	2.02	1.64e-06	3.11	0.0111	ABH	ABH
114907	FBXO32	0.666667	0.5387	4.49	7.05e-08	2.7	0.1307	B	BH
9214	FCMR	1.19	0.0341	2.09	0.0017	1.31	0.128	B	BH
121512	FGD4	4.87	1.87e-06	15.85	1.08e-10	1.72	9.3e-05	AB	ABH
2289	FKBP5	19.22	3.99e-08	10.66	2.94e-13	11.34	4.25e-09	ABH	ABH
23767	FLRT3	0.480769	0.0133	2.79	1.2e-07	2.08	0.0022	BH	BH
55640	FLVCR2	2.69	1.09e-06	3.08	2.47e-06	1.8	0.0162	AB	ABH
54874	FNBP1L	1.42	0.5412	2.09	2.32e-07	1.46	0.0193	B	ABH
2353	FOS	2.24	0.0022	1.26	0.0291	0.348432	0.1405	A	AB
2355	FOSL2	1.12	0.0679	1.38	0.0015	2.3	0.0122	H	BH
2303	FOXC2	1.17	0.2074	2.18	3.97e-06	0.900901	0.0685	B	B
2300	FOXL1	1.07	0.2147	4.53	3.73e-09	0.900901	0.8873	B	B
1112	FOXN3	0.787402	0.2303	2.81	2.6e-07	1.41	0.0385	B	BH
2308	FOXO1	2.2	2.58e-05	7.01	5.83e-11	1.09	0.1749	AB	AB
2309	FOXO3	2.07	0.0053	2.56	2.52e-07	1.83	0.0626	AB	ABH
2309; 2310	FOXO3; FOXO3B	2.11	0.0049	2.15	4.62e-05	1.8	0.0903	AB	ABH
94234	FOXQ1	0.869565	0.5304	1.04	0.4107	2.05	0.0001	H	H
2487	FRZB	1.08	0.0677	6.44	2.62e-10	1.25	0.2226	B	BH
50486	G0S2	4	4.03e-08	0.598802	0.0045	0.0648508	0.0094	A	A
1647	GADD45A	3.48	2.8e-07	1.85	4.67e-07	1.5	0.0045	A	ABH
4616	GADD45B	2.08	2.29e-05	2.05	0.0008	2.16	0.001	ABH	ABH
117248	GALNT15	0.900901	0.0937	2.45	1.06e-05	1.27	0.0043	B	BH
374378	GALNT18	3.07	0.0004	0.917431	0.379	1.22	0.1667	A	A
2619	GAS1	1.06	0.6981	6.93	3.66e-11	2.77	0.0016	BH	BH
2625	GATA3	1.29	0.0874	2.2	0.0004	1.06	0.2732	B	AB
2729	GCLC	0.502513	0.0013	1.56	0.001	2.91	4.55e-05	H	BH
2650	GCNT1	0.833333	0.4864	5.07	1.02e-08	2.47	0.0196	BH	BH
2690	GHR	1.01	0.8794	3.66	8.23e-09	4.95	0.0001	BH	BH
113263	GLCCI1	0.970874	0.4335	0.746269	0.0252	2.14	0.0002	H	H
2752	GLUL	1.92	0.0058	4.32	4.96e-07	7	4.75e-08	BH	ABH
2766	GMPR	6.6	1.69e-06	2.32	1.13e-06	1.62	0.0006	AB	ABH
2825	GPR1	2.16	0.0104	2.1	1.33e-05	1.2	0.2448	AB	AB
387509	GPR153	3.18	1.68e-05	1.62	0.0003	1.11	0.193	A	AB
29899	GPSM2	1.04	0.1182	1.66	5.65e-06	2.41	2.24e-05	H	BH
23151	GRAMD4	2.19	0.0001	1.04	0.5226	0.943396	0.473	A	A
3034	HAL	3.28	1.77e-07	1.08	0.5243	1.15	0.1628	A	A
9931	HELZ	1.15	0.0588	0.840336	0.0282	2.25	0.0003	H	H
28996	HIPK2	2.42	5.97e-05	0.8	0.1927	2.22	1.88e-05	AH	AH
59269	HIVEP3	1.12	0.1806	2.49	2.86e-05	1.27	0.0821	B	BH
3142	HLX	1.03	0.3679	2.23	5.23e-06	1.02	0.5511	B	B
3146	HMGB1	1.06	0.877	2.03	0.015	0.694444	0.1229	B	B
3149	HMGB3	1.13	0.8459	0.819672	0.1258	2.34	7.26e-05	H	H
112817	HOGA1	1.66	6.73e-05	3.15	1.33e-08	1.02	0.6737	B	AB
9455	HOMER2	2.14	0.0004	1.23	0.1514	1.11	0.8823	A	A
3229	HOXC13	2.11	0.0024	1.17	0.0316	1.05	0.4884	A	A
3241	HPCAL1	2.39	3.93e-07	1.82	0.0014	0.892857	0.4049	A	AB
9957	HS3ST1	0.645161	0.0018	4.16	4.67e-07	0.261097	0.0059	B	B
9953	HS3ST3B1	1.13	0.5072	2.17	1.56e-05	0.854701	0.6667	B	B
3290	HSD11B1	5.59	0.0128	0.970874	0.7855	0.369004	0.2662	A	A
3397	ID1	2.69	8.37e-05	0.847458	0.0312	0.322581	0.0036	A	A
3434	IFIT1	2.72	0.0006	0.819672	0.2168	1.33	0.0322	A	AH
3459	IFNGR1	2.41	9.11e-05	1.31	0.4433	0.892857	0.9832	A	AB
3484	IGFBP1	2.22	0.0002	7.12	1.87e-08	1	0.8817	AB	AB
22807	IKZF2	1.68	0.1165	2.55	3.11e-06	1.67	0.0016	B	ABH
3554	IL1R1	0.787402	0.2402	2.02	0.0069	1.23	0.3817	B	B
3570	IL6R	2.65	5.84e-05	0.793651	0.0478	1.2	0.28	A	A
3613	IMPA2	1.13	0.1957	2.6	1.86e-08	1.2	0.2054	B	B
3625	INHBB	1.38	0.0001	0.613497	9.05e-05	2.69	0.0188	H	AH
51447	IP6K2	0.869565	0.1663	2	1.39e-06	1.36	0.0127	B	BH
117283	IP6K3	1.63	0.0075	4.99	4.65e-08	1.07	0.6895	B	AB
11213	IRAK3	3.89	0.0012	1.18	0.305	2.65	0.0002	AH	AH
8660	IRS2	2.44	1.15e-05	4.74	5.84e-11	3.27	0.0005	ABH	ABH
8515	ITGA10	5.31	8.57e-06	2.65	8.36e-07	1.36	0.0009	AB	ABH
3691	ITGB4	2.15	0.0013	2.06	1.55e-05	1.18	0.5642	AB	AB
6453	ITSN1	1.48	0.063	2.14	1.55e-07	0.564972	0.276	B	AB
182	JAG1	1.33	0.8614	2.16	6.16e-06	0.277008	0.0015	B	AB
3717	JAK2	1.34	0.0034	2.72	1.59e-08	0.719424	0.0622	B	AB
57158	JPH2	1.7	0.0002	2.79	1.99e-06	1.26	0.0115	B	ABH
8997	KALRN	0.884956	0.9489	2.12	0.0004	0.78125	0.0608	B	B
3745	KCNB1	1.54	0.058	10.47	5.95e-10	1.21	0.0861	B	AB
3767	KCNJ11	4.19	4.43e-07	1.11	0.214	1.13	0.2863	A	A
3759	KCNJ2	0.78125	0.3499	2.35	1.25e-07	0.502513	0.0145	B	B
3776	KCNK2	1.18	0.1511	2.11	0.0001	0.884956	0.0628	B	B
343990	KIAA1211L	1.44	0.0084	2.2	3.22e-05	1.98	0.0069	B	ABH
57608	KIAA1462	2.42	2.74e-06	1.07	0.8682	1.09	0.4096	A	A
4254	KITLG	2.47	0.0022	2.37	6.51e-07	1.28	0.7482	AB	ABH
28999	KLF15	1.54	0.0113	3.94	1.9e-08	1.54	0.0134	B	ABH
9314	KLF4	1.39	0.0035	3.33	8.82e-07	1.34	0.0194	B	ABH
1316	KLF6	2.39	6.87e-07	1.94	6.45e-07	0.757576	0.021	A	AB
687	KLF9	7.15	5.62e-05	6.94	8.83e-11	5.45	1.05e-07	ABH	ABH
56062	KLHL4	1.43	0.0759	4.34	2.01e-06	1.64	0.1262	B	ABH
3853	KRT6A	6.79	0.0483	1.17	0.3472	1.15	0.1326	A	A
3855	KRT7	1.25	0.0204	2.19	2.75e-05	1.14	0.6472	B	AB
55366	LGR4	0.666667	0.1699	0.60241	4.07e-05	2.02	1.28e-05	H	H
3977	LIFR	2.21	0.0029	1.17	0.9631	1.19	0.2327	A	A
55885	LMO3	1.11	0.1608	2.37	1.06e-06	2.34	0.6227	B	BH
154761	LOC154761	2.13	1.17e-05	0.729927	0.0048	1.13	0.5577	A	A
4015	LOX	1.35	0.0152	1.64	0.0092	5.97	0.0003	H	ABH
1902	LPAR1	1.68	0.0005	2.18	3.99e-05	0.60241	0.0464	B	AB
23175	LPIN1	0.636943	0.0019	2.24	1.82e-06	1.27	0.3659	B	BH
4128	MAOA	4.04	4.44e-05	7.32	1.27e-10	1.85	9.57e-05	AB	ABH
4133	MAP2	2.69	0.0003	17.29	1.97e-12	1.24	0.0166	AB	AB
1326	MAP3K8	0.78125	0.1231	2.64	2.97e-05	1.49	0.0701	B	BH
4170	MCL1	2.3	1.1e-05	1.43	0.0566	1.24	0.0115	A	AB
25840	METTL7A	4.3	0.0096	7.66	4e-08	2.39	0.1559	AB	ABH
81671; 406991	MIR21; VMP1	1.31	0.1142	2.08	0.0003	0.671141	0.0005	B	AB
4316	MMP7	0.925926	0.8581	2.24	1.12e-05	1.12	0.1992	B	B
4330	MN1	0.787402	0.0022	2.13	8.06e-05	1.42	0.0923	B	BH
79817	MOB3B	2.44	5.61e-05	2.22	1.34e-07	1.17	0.0179	AB	AB
4493	MT1E	1	0.8457	4.29	3.87e-10	1.4	0.0285	B	BH
4495	MT1G	1.16	0.0467	2.07	0.0002	1.43	0.0043	B	BH
4499	MT1M	1.16	0.1584	2.06	0.0014	1.2	0.6254	B	B
4501	MT1X	3.57	3.83e-05	9.91	2.14e-10	1.24	0.1001	AB	AB
4502	MT2A	2.36	2.3e-06	2.19	2.76e-07	0.900901	0.9899	AB	AB
4504	MT3	1.72	0.0006	2.38	1.53e-07	1.28	0.1667	B	ABH
441024	MTHFD2L	0.78125	0.6106	0.684932	0.0046	2.39	0.0054	H	H
4610	MYCL	0.900901	0.2902	0.564972	0.0011	3.06	0.0006	H	H
4643	MYO1E	1.11	0.0337	3.26	2.11e-08	1.23	0.0038	B	B
9499	MYOT	1.16	0.3265	1.09	0.2253	8.27	2.98e-05	H	H
340719	NANOS1	1.06	0.8316	2.62	2.08e-07	1.24	0.0465	B	B
89797	NAV2	2.5	3.21e-05	1.69	3.34e-05	2.07	0.0002	AH	ABH
4853; 25832; 388677; 100996763; 101060226; 101929796	NBPF14; NBPF19; NOTCH2; NOTCH2NL	2.15	5.84e-05	1.31	0.0007	1.13	0.5956	A	AB
4853; 388677; 100996763; 101060226	NBPF19; NOTCH2; NOTCH2NL	2.12	0.0059	1.55	0.0813	1.11	0.6593	A	AB
8202	NCOA3	1.17	0.8552	2.1	9.49e-05	1.41	0.0159	B	BH
10397	NDRG1	2.23	0.0073	4.54	2.92e-09	0.684932	0.5523	AB	AB
10529	NEBL	1.82	0.0055	8.44	2.07e-10	1.4	0.0665	B	ABH
4734	NEDD4	1.45	0.0706	3.05	3.8e-07	0.775194	0.1222	B	AB
91624	NEXN	1.8	0.0012	4.2	1.7e-07	1.59	0.6547	B	ABH
4774	NFIA	1.44	0.0141	2.41	3.09e-06	1.78	4.31e-05	B	ABH
4792	NFKBIA	3.47	3.53e-08	4.81	5.05e-11	1.25	0.2771	AB	ABH
85407	NKD1	1.17	0.1666	4.49	3.51e-08	1.05	0.1979	B	B
57502	NLGN4X	1.15	0.1177	4.81	4.43e-08	1.16	0.4751	B	B
4837	NNMT	2.55	4.62e-07	1.36	0.0007	1.64	0.3887	A	ABH
4862	NPAS2	0.840336	0.4819	5.85	1.3e-09	1.54	0.1358	B	BH
4883	NPR3	0.952381	0.8118	4.37	1.24e-09	1.45	0.2546	B	BH
9315	NREP	0.877193	0.3889	2.02	1.08e-05	1.68	0.0007	B	BH
170685	NUDT10	7.56	4.66e-09	0.943396	0.7906	1.1	0.5878	A	A
11163; 170688; 440672	NUDT4; NUDT4P1; NUDT4P2	0.892857	0.326	2.14	3.96e-08	0.847458	0.235	B	B
79627	OGFRL1	0.892857	0.2244	0.568182	0.0003	2.03	0.0002	H	H
55301	OLAH	2.05	2.29e-05	1.54	0.0017	1.11	0.5616	A	AB
58495	OVOL2	1.37	0.2169	1.12	0.0814	2.19	0.0018	H	AH
11252	PACSIN2	2.06	6.38e-07	1.73	1.43e-06	1.08	0.3789	A	AB
55824	PAG1	2.1	5.35e-06	0.684932	0.003	0.699301	0.2351	A	A
57575	PCDH10	0.671141	0.0037	2.15	3.1e-06	1.11	0.3285	B	B
54510	PCDH18	1.06	0.1047	4.21	3.82e-07	1.62	0.5932	B	BH
9659; 100996724	PDE4DIP	1.36	0.0587	1.29	0.2893	2.3	3.78e-05	H	ABH
5145	PDE6A	1.2	0.2694	2.15	8.27e-05	1.1	0.1668	B	B
5166	PDK4	2.67	0.0131	9.69	3.08e-07	19.58	0.0264	ABH	ABH
10630	PDPN	1.14	0.1081	1.15	0.471	2.13	0.0202	H	H
23037	PDZD2	1.72	0.0003	7.13	1.82e-10	1.11	0.2414	B	AB
5187	PER1	8.41	1.94e-09	6.46	6.63e-08	5.86	4.86e-06	ABH	ABH
8864	PER2	2.38	0.0142	1.94	7.89e-05	1.25	0.1747	A	ABH
116154	PHACTR3	1.92	0.0177	1.17	0.0156	10.69	7.78e-06	H	AH
5295	PIK3R1	1.66	0.0037	4.05	3.38e-09	3.33	8.83e-05	BH	ABH
5318	PKP2	3.54	0.0005	1.73	8.69e-06	0.537634	0.0596	A	AB
5321	PLA2G4A	0.826446	0.0699	11.36	8.4e-11	0.662252	0.1166	B	B
5327	PLAT	0.574713	0.0009	3.86	4.73e-09	0.729927	0.3135	B	B
5332	PLCB4	1.62	0.0056	2.65	0.0003	0.662252	0.2115	B	AB
200150	PLD5	1.27	0.0923	4.2	8.22e-09	1.25	0.4357	B	ABH
144100	PLEKHA7	2.72	1.77e-07	1.57	0.0002	1.17	0.3172	A	AB
123	PLIN2	1.83	0.0025	2.52	0.0001	1.11	0.8612	B	AB
8613	PLPP3	0.529101	0.0001	3.03	5.73e-05	0.680272	0.0278	B	B
5359	PLSCR1	0.763359	0.0894	3.12	8.24e-09	0.694444	0.0005	B	B
5362	PLXNA2	3.16	0.0003	3.76	9.03e-09	0.8	0.3375	AB	AB
119548	PNLIPRP3	1.28	0.0073	1.16	0.0479	2.59	0.0421	H	AH
10631	POSTN	1.13	0.4751	1.24	0.4009	3.04	0.038	H	H
5468	PPARG	0.934579	0.8631	2.36	2.75e-06	0.769231	0.815	B	B
81706	PPP1R14C	3.69	1.41e-05	1.07	0.2746	1.09	0.3947	A	A
639	PRDM1	1.58	0.022	4.2	9.23e-06	0.869565	0.6576	B	AB
5580	PRKCD	2.35	0.0002	1.77	0.0007	1.03	0.9233	A	AB
254427	PROSER2	1.23	0.0958	3.26	3.37e-09	0.662252	0.2728	B	B
222171	PRR15	2.17	0.0065	0.847458	0.0194	1.07	0.8347	A	A
79170	PRR15L	4.9	8.68e-07	1.16	0.0598	2.09	0.0196	AH	AH
79899	PRR5L	1.24	0.7148	2.18	1.11e-07	0.952381	0.3716	B	B
5732	PTGER2	0.787402	0.7704	3.1	2.51e-08	2.45	1.25e-06	BH	BH
5734	PTGER4	11.39	1.23e-08	2.63	1.41e-07	0.4329	0.1288	AB	AB
5743	PTGS2	0.287356	7.2e-06	4.21	7.23e-07	0.206186	0.0011	B	B
81607	PVRL4	0.884956	0.1089	2.02	0.0327	0.925926	0.2938	B	B
5834	PYGB	3.19	4.61e-06	1.68	0.0003	1.28	0.048	A	ABH
55647	RAB20	2.58	0.0009	0.961538	0.4988	0.806452	0.2833	A	A
83937	RASSF4	2.37	0.0059	1.35	0.0031	1.19	0.1122	A	AB
9182	RASSF9	2.42	0.0215	1	0.6959	0.862069	0.265	A	A
27303	RBMS3	2.04	0.0198	0.909091	0.5508	0.819672	0.2843	A	A
65055	REEP1	2.69	7.63e-06	1.11	0.415	1.23	0.0662	A	A
85004	RERG	0.649351	0.0765	13.94	4.98e-10	1.07	0.4321	B	B
28984	RGCC	4.81	0.0008	40.71	1.7e-12	2.46	0.0165	ABH	ABH
5997	RGS2	4.62	0.0002	4.54	2.27e-09	3.02	0.0013	ABH	ABH
51458	RHCG	2.26	0.0175	1.21	0.0084	1.22	0.6318	A	A
388	RHOB	2.51	0.0018	1.16	0.0796	1.33	0.2371	A	AH
23221	RHOBTB2	2.55	3.28e-06	1.39	0.0226	0.769231	0.1823	A	AB
58480	RHOU	0.917431	0.2631	2.22	8.34e-05	2	0.0556	B	BH
57494	RIMKLB	2.88	0.0002	1.29	0.0047	0.869565	0.3795	A	AB
57484	RNF150	1.42	0.0225	4.16	1.1e-08	1.07	0.404	B	AB
4919	ROR1	0.729927	0.0506	2.42	7.79e-06	1.82	0.0175	B	BH
6196	RPS6KA2	0.934579	0.3914	4.4	6.36e-09	2.13	0.0862	B	BH
6236	RRAD	2.72	1.61e-05	1.1	0.1686	1.8	0.0861	A	AH
6286	S100P	4.53	0.0001	1.12	0.412	0.980392	0.9367	A	A
1903	S1PR3	1.4	0.4826	3.35	1.34e-05	1.63	0.0306	B	ABH
6288	SAA1	1.21	0.0321	5.04	3.35e-08	2.21	0.0216	BH	BH
6288; 6289; 100528017	SAA1; SAA2; SAA2-SAA4	1.76	0.0032	10.15	2.37e-09	2.08	0.0496	BH	ABH
6337	SCNN1A	2.35	0.0058	2.82	2.15e-08	1.49	0.0225	AB	ABH
6340	SCNN1G	1.3	0.0642	0.970874	0.5265	3.61	3.31e-05	H	AH
54549	SDK2	2.55	4.46e-05	1.11	0.3571	1.15	0.8622	A	A
8436	SDPR	3.01	1.45e-07	0.675676	0.0177	1.61	0.054	A	AH
23541	SEC14L2	4.07	0.0403	2.58	7.59e-07	2.68	0.0005	ABH	ABH
10512	SEMA3C	1.73	0.2283	2.16	1.5e-06	0.625	0.1967	B	AB
57556	SEMA6A	1.03	0.6053	0.78125	0.0609	2.25	0.0004	H	H
5054	SERPINE1	2.56	9.27e-05	4.02	6.32e-10	2.81	0.0616	AB	ABH
6446	SGK1	2.37	3.43e-05	3.08	1.85e-09	1.35	0.3551	AB	ABH
344558	SH3RF3	1.2	0.0573	3.6	2.1e-08	0.970874	0.9938	B	B
54436	SH3TC1	1.55	0.0041	2.32	7.15e-06	0.826446	0.3006	B	AB
729993	SHISA9	0.925926	0.2903	4	4.89e-07	1.14	0.318	B	B
57619	SHROOM3	2.69	1.75e-08	0.740741	0.0149	0.757576	0.027	A	A
387700	SLC16A12	10.51	6.52e-08	13.51	8.65e-11	2.89	0.0188	ABH	ABH
151473	SLC16A14	0.826446	0.3883	6	9.64e-09	1.89	0.1761	B	BH
10560	SLC19A2	2.27	3.97e-05	6.06	6.08e-12	1.44	0.0158	AB	ABH
6584	SLC22A5	2.85	2.23e-08	1.86	1.05e-05	1.74	0.0002	A	ABH
83733	SLC25A18	2.43	0.0002	1.46	0.0004	1.01	0.9261	A	AB
1836	SLC26A2	1.71	0.0009	2.12	8.32e-05	2.81	0.0007	BH	ABH
55089	SLC38A4	1.2	0.052	7.37	8.38e-10	2.07	0.0002	BH	BH
50651	SLC45A1	2.3	0.0001	1.38	0.0004	1.18	0.4026	A	AB
57210	SLC45A4	2.32	0.0003	0.854701	0.0458	0.909091	0.7126	A	A
283537	SLC46A3	0.763359	0.3562	3.75	1.76e-09	2.8	0.046	BH	BH
123264	SLC51B	2.24	0.0004	1.16	0.1203	1.19	0.0752	A	A
6542	SLC7A2	0.909091	0.8363	2.45	4.87e-06	3.03	0.0006	BH	BH
6591	SNAI2	2.21	1.13e-06	0.917431	0.2461	1.02	0.8399	A	A
8470	SORBS2	2.54	0.009	0.757576	0.3659	1.43	0.3644	A	AH
6659	SOX4	0.507614	5.48e-05	2.91	1.31e-05	0.680272	0.2733	B	B
3431	SP110	1.1	0.1663	4.02	1.57e-08	1.2	0.1757	B	B
10252	SPRY1	2.29	5.75e-05	1.15	0.3012	1.19	0.4857	A	A
80763	SPX	3.46	0.0001	0.671141	0.0039	1.08	0.4142	A	A
5552	SRGN	2.15	1.75e-07	1.43	0.0008	1.01	0.3963	A	AB
23635	SSBP2	1.66	0.0255	1.17	0.2342	2.19	0.001	H	AH
6482	ST3GAL1	3.51	0.0013	1.68	3.82e-06	0.70922	0.0009	A	AB
342667	STAC2	3.1	7.56e-05	1.22	0.0713	1.1	0.1362	A	A
90627	STARD13	2.98	3.95e-06	1.38	0.0005	1.56	0.0305	A	ABH
2040	STOM	3.68	0.0002	0.877193	0.4965	1.72	0.0031	A	AH
6783	SULT1E1	1.33	0.0192	1.11	0.1686	5.2	0.0073	H	AH
79987	SVEP1	1.22	0.0742	2.06	1.21e-06	0.900901	0.2233	B	B
55638	SYBU	5.07	7.66e-08	1.99	1.83e-06	1.14	0.307	A	AB
23232	TBC1D12	1.23	0.0364	2.93	2.5e-09	1.04	0.4998	B	B
11138	TBC1D8	2.63	5.23e-07	2.53	1.63e-07	1.46	0.0564	AB	ABH
6926	TBX3	2.44	0.0249	1.14	0.1345	0.645161	0.294	A	A
55852	TEX2	1.09	0.309	2.14	2.68e-07	1.12	0.6954	B	B
29842	TFCP2L1	8.92	1.65e-09	2.71	1.82e-05	3.76	7.04e-06	ABH	ABH
7048	TGFBR2	1.23	0.8098	3.37	9.66e-10	1.25	0.0826	B	BH
7049	TGFBR3	1.77	0.0364	5.82	2.09e-10	1.45	0.2572	B	ABH
7052	TGM2	1.21	0.2607	2.98	2.94e-05	1.18	0.0295	B	B
7056	THBD	3.29	3.46e-06	3.02	7.22e-07	0.854701	0.4211	AB	AB
7057	THBS1	2.6	0.0001	1.56	0.0005	0.409836	0.0164	A	AB
7067	THRA	1.6	0.0003	2.05	3.69e-05	1.31	0.1875	B	ABH
25976	TIPARP	2	0.0012	2.73	4.39e-05	0.526316	0.0203	AB	AB
7097	TLR2	0.884956	0.6424	0.8	0.0034	7.9	1.14e-05	H	H
130733	TMEM178A	1.22	0.8715	3	2.22e-05	0.862069	0.1733	B	B
79188	TMEM43	2.1	0.0009	1.85	2e-05	0.793651	0.6695	A	AB
83604	TMEM47	1.4	0.0005	3.53	3.94e-07	1.66	0.5482	B	ABH
57156	TMEM63C	1.88	0.0002	1.66	0.0038	2.01	0.0121	H	ABH
83857	TMTC1	1.21	0.0942	2.33	0.0002	3.25	0.0084	BH	BH
7128	TNFAIP3	3.16	5.28e-06	1.82	0.0002	0.458716	0.0013	A	AB
388121	TNFAIP8L3	4.9	0.0001	7.47	3.27e-09	1.26	0.2443	AB	ABH
8600	TNFSF11	1.06	0.3732	1.1	0.058	3.2	0.0114	H	H
7139	TNNT2	1.09	0.4136	2	3.16e-06	1.29	0.916	B	BH
23371	TNS2	2.5	1.4e-05	1.96	1.22e-05	1.13	0.2991	A	AB
84951	TNS4	2.17	0.0003	1.12	0.463	1.46	0.0254	A	AH
24150; 653550; 729264; 729355; 102723655; 102723713; 102724101; 102724127	TP53TG3; TP53TG3B; TP53TG3C; TP53TG3D; TP53TG3E; TP53TG3F	1.44	0.0408	2.19	4.51e-06	1.14	0.2139	B	AB
54209	TREM2	1.02	0.6799	1.06	0.1418	3.9	0.0052	H	H
23650	TRIM29	3.04	5.22e-08	1.16	0.2587	1.51	0.0187	A	AH
23087	TRIM35	0.900901	0.8622	1.21	0.07	2.04	0.0002	H	H
388610	TRNP1	1.74	2.58e-05	5.57	2.11e-07	2.62	0.0002	BH	ABH
1831	TSC22D3	10.3	1.02e-06	44.45	9.32e-12	19.24	2.49e-07	ABH	ABH
7103	TSPAN8	0.740741	0.4613	5.91	7.09e-08	1.05	0.955	B	B
125488	TTC39C	2.03	0.013	1.33	0.0052	0.909091	0.3539	A	AB
134111	UBE2QL1	0.990099	0.87	6.14	5.67e-09	0.943396	0.4849	B	B
7414	VCL	1.57	0.0024	3.27	1.37e-05	0.724638	0.1324	B	AB
389136	VGLL3	1.3	0.0146	1.54	5.11e-05	2.11	3.04e-05	H	ABH
128434	VSTM2L	3.04	5.12e-06	1.11	0.2884	3.95	0.0002	AH	AH
54361	WNT4	1.04	0.4647	5.27	1.82e-08	1.59	0.1561	B	BH
7474	WNT5A	0.892857	0.7298	2.87	4.19e-08	1.3	0.1283	B	BH
402415	XKRX	3.58	3.43e-06	1.06	0.2837	0.729927	0.0801	A	A
7704	ZBTB16	1.37	0.0026	3.11	5.8e-07	15.17	5.48e-06	BH	ABH
7763	ZFAND5	1.38	0.0753	5.42	1.72e-09	0.819672	0.5596	B	AB
7538	ZFP36	2.4	7.42e-05	2.53	1.9e-07	1.09	0.4872	AB	AB
23613	ZMYND8	1.53	0.002	2.41	3.38e-08	1.7	0.0007	B	ABH
151126	ZNF385B	0.925926	0.3271	3.99	4.67e-08	1.16	0.2707	B	B
84627	ZNF469	0.537634	0.0006	2.4	6.01e-07	1.04	0.8329	B	B
57507	ZNF608	1.73	0.0677	1.46	8.92e-05	3.03	0.0029	H	ABH
158586	ZXDB	1.7	0.0003	0.78125	0.2154	4.02	4.25e-05	H	AH
