# Supplementary material for: Glucocorticoid-driven transcriptomes in human airway epithelial cells: commonalities, differences and functional insight from cell lines and primary cells
Source: BMC Med Genomics. 2019 Jan 31;12:29. doi: 10.1186/s12920-018-0467-2 (PMC6357449; doi:10.1186/s12920-018-0467-2)
Supplement: Supplementary file 10 — GO terms associated with budesonide-repressed genes (≤0.5 fold, P ≤ 0.05) in A549, BEAS-2B, and HBE cells. Budesonide-repressed genes ≤0.5 fold (P ≤ 0.05) in A549 (108 genes), BEAS-2B (236 genes), and HBE (146 genes) were subjected to GO analysis using DAVID. Biological processes (BP) and molecular function (MF) terms that were significantly enriched (EASE score ≤ 0.1) with each list and represented by at least 5 genes are listed. The terms that were significantly enriched following family-wide false discovery rate correction (Benjamini ≤0.05) are colored red. (XLSX 32 kb) [file 12920_2018_467_MOESM10_ESM.xlsx]

## Sheet: GO of repressed genes 0.5 fold
Cell variant	GO term	GO description	Category	Count	%	P value	Fold enrichment	Benjamini	Genes	A549	B2B	HBE
A549	GO:0005515	protein binding	MF	60	55.5556	0.0395556	1.1886	0.770127	ACKR3, AHR, ARL14, ARL4C, ASPH, ATP2B1, BAAT, BCL2A1, BMP2, CNTNAP2, CYB5B, DCDC2, DDIT4L, DSC2, DTL, EBF1, FAM84B, FLRT3, FST, GDF15, GEM, GLS, GREM1, HMOX1, IER3, IL11, KCNE4, LUM, MAPRE2, MID1, NCOA7, NR0B1, NR4A2, NR4A3, NR5A2, NRP1, OSGIN1, PDLIM5, PELI2, PLAUR, PLK2, PTGS2, RASGRP3, RIPK2, RND1, SFRP1, SH2B3, SH3PXD2A, SLC40A1, SLC7A11, SOCS2, SOX2, SOX9, SPRED1, SYTL2, TNFRSF21, TRIML2, VA…	X	X	X
A549	GO:0007165	signal transduction	BP	18	16.6667	0.000415879	2.60341	0.132725	CCL2, CXCL1, CXCL5, FST, GDF15, GEM, GREM1, MAPRE2, NR4A2, NRP1, PDE7B, PLAUR, RASSF10, RIPK2, SH2B3, SOX9, TNFRSF21, VEGFC	X	X	X
A549	GO:0045944	positive regulation of transcription from RNA polymerase II promoter	BP	16	14.8148	0.000604801	2.73876	0.143867	AHR, BMP2, EBF1, GREM1, IL11, LUM, NCOA7, NR4A2, NR4A3, NR5A2, NRG1, ONECUT2, RIPK2, SLC40A1, SOX2, SOX9	X	X	X
A549	GO:0043066	negative regulation of apoptotic process	BP	12	11.1111	7.55814e-05	4.42866	0.038069	BCL2A1, CHST11, GREM1, HTR2B, IER3, PLAUR, PLK2, RIPK2, SFRP1, SLC40A1, SOCS2, SOX9	X	X	X
A549	GO:0005102	receptor binding	MF	10	9.25926	0.000180849	4.93005	0.015256	BAAT, BMP2, CCL2, CXCL1, MAP7, NRG1, PLAUR, RIPK2, RND1, SSFA2	X	X
A549	GO:0008284	positive regulation of cell proliferation	BP	9	8.33333	0.0062677	3.24309	0.369491	CXCL5, GREM1, HTR2B, IL11, NRG1, PTHLH, SFRP1, SOX9, VEGFC	X	X	X
A549	GO:0043547	positive regulation of GTPase activity	BP	9	8.33333	0.018449	2.67483	0.634515	ARHGAP29, CCL2, DENND5B, DOCK10, HTR2B, NRG1, RASGRP3, SFRP1, VAV3	X	X
A549	GO:0055114	oxidation-reduction process	BP	9	8.33333	0.0236267	2.55284	0.689423	ASPH, BMP2, CYB5B, CYP24A1, OSGIN1, OSGIN2, PTGS2, SH3PXD2A, SMOX	X
A549	GO:0042803	protein homodimerization activity	MF	9	8.33333	0.0559761	2.14559	0.804483	BCL2A1, FLRT3, HMOX1, MID1, NR0B1, NR4A2, NR4A3, PTGS2, RIPK2	X
A549	GO:0008083	growth factor activity	MF	8	7.40741	3.83487e-05	8.59412	0.00973144	BMP2, CXCL1, GDF15, IL11, NRG1, OSGIN1, OSGIN2, VEGFC	X	X	X
A549	GO:0007264	small GTPase mediated signal transduction	BP	8	7.40741	0.000630346	5.46081	0.121478	ARL14, ARL4C, DOCK10, GEM, HMOX1, RASGRP3, RND1, VAV3	X	X
A549	GO:0043065	positive regulation of apoptotic process	BP	8	7.40741	0.00198599	4.47787	0.225243	BCL2A1, BMP2, HMOX1, OSGIN1, PTGS2, RIPK2, SFRP1, VAV3	X
A549	GO:0045892	negative regulation of transcription, DNA-templated	BP	8	7.40741	0.0280866	2.6921	0.719751	AHR, BMP2, GREM1, NR0B1, NRG1, SFRP1, SOX9, ZIC2	X	X	X
A549	GO:0045893	positive regulation of transcription, DNA-templated	BP	8	7.40741	0.0325394	2.60847	0.74307	AHR, ASPH, BMP2, NR5A2, SFRP1, SOX2, SOX9, ZIC2	X	X	X
A549	GO:0001525	angiogenesis	BP	7	6.48148	0.00205905	5.27103	0.20959	ACKR3, CCL2, HMOX1, NRP1, PTGS2, VAV3, VEGFC	X	X	X
A549	GO:0001077	transcriptional activator activity, RNA polymerase II core promoter proximal region sequence-specific binding	MF	7	6.48148	0.00227936	5.16193	0.135389	EBF1, NR4A2, NR4A3, NR5A2, ONECUT2, SOX2, SOX9	X	X
A549	GO:0007267	cell-cell signaling	BP	7	6.48148	0.00392001	4.62772	0.285482	BMP2, CXCL5, GDF15, GREM1, IL11, NRP1, PTHLH	X	X	X
A549	GO:0006954	inflammatory response	BP	7	6.48148	0.0246391	3.10142	0.687954	BMP2, CCL2, CXCL1, CXCL5, PTGS2, RIPK2, TNFRSF21	X		X
A549	GO:0035556	intracellular signal transduction	BP	7	6.48148	0.0319454	2.91672	0.750752	ARHGAP29, CXCL1, DCDC2, HMOX1, NRG1, SH2B3, SOCS2	X
A549	GO:0046982	protein heterodimerization activity	MF	7	6.48148	0.0493501	2.61982	0.800746	AHR, BCL2A1, BMP2, MID1, NR4A2, SIM2, SOX9	X		X
A549	GO:0007155	cell adhesion	BP	7	6.48148	0.0541189	2.56087	0.888943	ACKR3, ADAM12, CCL2, CNTNAP2, DSC2, IGSF11, PGM5	X
A549	GO:0030154	cell differentiation	BP	7	6.48148	0.0555178	2.54424	0.886121	NHS, ONECUT2, OSGIN1, RBM24, SH2B3, SIM2, ZIC2	X
A549	GO:0070374	positive regulation of ERK1 and ERK2 cascade	BP	6	5.55556	0.00377332	5.75726	0.297393	ACKR3, BMP2, CCL2, HTR2B, NRP1, RIPK2	X	X
A549	GO:0004871	signal transducer activity	MF	6	5.55556	0.00617109	5.11856	0.270722	FST, HMOX1, PLK2, RASGRP3, RIPK2, SH2B3	X
A549	GO:0008285	negative regulation of cell proliferation	BP	6	5.55556	0.084872	2.54424	0.961345	BMP2, CXCL1, PTGS2, PTHLH, SFRP1, VEGFC	X	X	X
A549	GO:0004879	RNA polymerase II transcription factor activity, ligand-activated sequence-specific DNA binding	MF	5	4.62963	5.03163e-05	24.171	0.00639495	AHR, NR0B1, NR4A2, NR4A3, NR5A2	X
A549	GO:0030522	intracellular receptor signaling pathway	BP	5	4.62963	7.19373e-05	22.0947	0.0712189	AHR, NR0B1, NR4A2, NR4A3, NR5A2	X
A549	GO:0001938	positive regulation of endothelial cell proliferation	BP	5	4.62963	0.000732698	12.1681	0.117908	BMP2, CCL2, HTR2B, NRP1, VEGFC	X	X
A549	GO:0050731	positive regulation of peptidyl-tyrosine phosphorylation	BP	5	4.62963	0.00139835	10.239	0.185599	IL11, NRG1, NRP1, RIPK2, VEGFC	X
A549	GO:0009887	organ morphogenesis	BP	5	4.62963	0.002136	9.12609	0.197162	BMP2, CCL2, NRP1, ONECUT2, VEGFC	X
A549	GO:0006935	chemotaxis	BP	5	4.62963	0.00587245	6.88197	0.372048	ACKR3, CCL2, CXCL1, CXCL5, PLAUR	X	X	X
A549	GO:0043524	negative regulation of neuron apoptotic process	BP	5	4.62963	0.00772666	6.36061	0.412026	CCL2, HMOX1, NR4A2, NR4A3, NRP1	X
A549	GO:0007411	axon guidance	BP	5	4.62963	0.0145434	5.2805	0.609511	FLRT2, FLRT3, NR4A3, NRP1, SEMA3A	X	X	X
A549	GO:0043123	positive regulation of I-kappaB kinase/NF-kappaB signaling	BP	5	4.62963	0.0151615	5.21491	0.602654	HMOX1, HTR2B, PELI2, PLK2, RIPK2	X
A549	GO:0090090	negative regulation of canonical Wnt signaling pathway	BP	5	4.62963	0.015796	5.15092	0.59685	BMP2, GREM1, SFRP1, SOX2, SOX9	X
A549	GO:0005125	cytokine activity	MF	5	4.62963	0.0180595	4.94406	0.539086	BMP2, GDF15, GREM1, IL11, NRG1	X	X	X
A549	GO:0001666	response to hypoxia	BP	5	4.62963	0.0188576	4.8814	0.623781	BMP2, CCL2, HMOX1, NR4A2, VEGFC	X		X
BEAS-2B	GO:0005515	protein binding	MF	124	52.1008	0.0156647	1.15109	0.420406	ABL2, ACKR3, ADAMTS3, ADAMTS5, ADRB2, AGTR1, AJUBA, AMIGO2, ANTXR2, ARL4C, ARRDC4, ATP8B1, BMP4, C1QTNF2, CCDC85B, CCND1, CDK6, CLDN1, CREB5, CRHBP, CSRNP1, CTSC, DLC1, DNMBP, DOCK4, DRAM1, DUSP14, EFNA1, EIF5A2, EMP1, ENC1, EPHA2, EPHA4, ERBB3, ETS1, ETV1, F3, FAM46A, FGF1, FGFBP1, FLI1, FOSL1, FRMD5, FZD4, GATA2, GBP3, GEM, GLIS2, GPNMB, GPRC5A, GREM1, HDAC9, HK2, HSPH1, IER3, IFIT2, IGFBP5, IL…	X	X	X
BEAS-2B	GO:0045944	positive regulation of transcription from RNA polymerase II promoter	BP	32	13.4454	2.38625e-06	2.55959	0.00191551	ADRB2, BMP4, CSRNP1, ETS1, ETV1, FGF1, FLI1, FOSL1, GATA2, GLIS2, GREM1, GRHL1, HSPH1, IL11, IL6, JUN, MOSPD1, MYBL1, NFAT5, NOG, NR3C1, PLAC8, RUNX1, S1PR1, SMAD3, SOX9, TFAP2A, VDR, VEGFA, VGLL2, ZMIZ1, ZNF462	X	X	X
BEAS-2B	GO:0007165	signal transduction	BP	31	13.0252	0.000154809	2.09516	0.0349183	ABL2, ARAP2, CCL2, CRHBP, DLC1, ERBB3, FGF1, FGFBP1, GEM, GPRC5A, GREM1, HBEGF, IGFBP5, KIT, MAP2K3, MAPRE2, NFAT5, NR2F2, NR3C1, PDE4B, PLAUR, PLCXD2, RGMB, RIN2, RUNX1, SOX9, TENM2, TNFRSF11B, TNFSF18, TNFSF9, VDR	X	X	X
BEAS-2B	GO:0000122	negative regulation of transcription from RNA polymerase II promoter	BP	22	9.2437	0.000340275	2.39761	0.0485038	AJUBA, BMP4, CCND1, EFNA1, GATA2, GLIS2, HDAC9, MOSPD1, NEDD4L, NOG, NR2F2, NSD1, SATB1, SMAD3, SMURF2, SPEN, TENM2, TFAP2A, TLE4, VDR, VEGFA, ZBTB18		X	X
BEAS-2B	GO:0008270	zinc ion binding	MF	21	8.82353	0.0790308	1.46498	0.774573	ADAMTS1, ADAMTS3, ADAMTS5, ADAMTS6, ADAMTSL1, AJUBA, CA13, GATA2, MARCH3, NEIL3, NR2F2, NR3C1, NSD1, RNF24, RTL3, SMAD3, TRIM2, TRIM6, VDR, ZCCHC24, ZMIZ1		X
BEAS-2B	GO:0043547	positive regulation of GTPase activity	BP	20	8.40336	0.000110546	2.7776	0.0291756	ARAP2, ARHGAP29, CCL2, DLC1, DNMBP, DOCK4, ERBB3, FGD6, FGF1, FGF5, HBEGF, JUN, KIT, RASGRP3, RGS3, RGS4, RGS7, RIN2, S1PR1, SIPA1L2	X	X
BEAS-2B	GO:0043066	negative regulation of apoptotic process	BP	19	7.98319	2.09453e-05	3.27666	0.0111571	AMIGO2, BMP4, FMN2, GREM1, IER3, IL6, MALT1, NGF, PLAC8, PLAUR, PLK2, SERPINB2, SMAD3, SMAD6, SOCS3, SOX9, TFAP2A, TNFSF18, VEGFA	X	X	X
BEAS-2B	GO:0003700	transcription factor activity, sequence-specific DNA binding	MF	19	7.98319	0.0468689	1.61235	0.680202	CREB5, CSRNP1, ETS1, ETV1, FLI1, FOSL1, GATA2, JUN, NFAT5, NR2F2, NR3C1, RUNX1, SMAD3, SMAD6, SOX9, TFAP2A, TSC22D2, VDR, ZBTB18		X	X
BEAS-2B	GO:0045893	positive regulation of transcription, DNA-templated	BP	18	7.56303	0.000316416	2.74255	0.0495846	BAMBI, BMP4, CREB5, ETS1, FZD4, GDF6, GLIS2, IL6, JUN, MAP2K3, MYBL1, NR2F2, NSD1, RGMB, RUNX1, SMAD3, SOX9, TFAP2A	X	X	X
BEAS-2B	GO:0008284	positive regulation of cell proliferation	BP	16	6.72269	0.000922026	2.69416	0.107768	BAMBI, EIF5A2, ETS1, FGF1, FGF5, FGFBP1, FOSL1, GCNT2, GREM1, HBEGF, IL11, IL6, KIT, PLAC8, SOX9, VEGFA	X	X	X
BEAS-2B	GO:0045892	negative regulation of transcription, DNA-templated	BP	16	6.72269	0.00180231	2.51599	0.156778	ATP8B1, BMP4, CCDC85B, GLIS2, GREM1, HDAC9, JUN, NR2F2, RUNX1, SMURF2, SOX9, SPEN, TFAP2A, TRIM6, VDR, ZBTB18	X	X	X
BEAS-2B	GO:0006366	transcription from RNA polymerase II promoter	BP	16	6.72269	0.00234573	2.44732	0.164492	CREB5, CSRNP1, ETS1, ETV1, FLI1, FOSL1, GATA2, GLIS2, GRHL1, JUN, MYBL1, NFAT5, NR3C1, RUNX1, SOX9, TFAP2A		X	X
BEAS-2B	GO:0042802	identical protein binding	MF	15	6.30252	0.0752056	1.63319	0.773609	C1QTNF2, CLDN1, CTSC, EPHA4, ERBB3, ETS1, JUN, MAPRE2, RGMB, SLC2A1, SMAD3, SMAD6, SMURF2, UAP1, VEGFA		X	X
BEAS-2B	GO:0043565	sequence-specific DNA binding	MF	14	5.88235	0.0112676	2.20407	0.41623	CREB5, CSRNP1, ETS1, ETV1, FLI1, GRHL1, JUN, MKX, NR2F2, NR3C1, SMAD3, TFAP2A, VDR, ZBTB18		X
BEAS-2B	GO:0008285	negative regulation of cell proliferation	BP	13	5.46218	0.00476703	2.57595	0.264465	ADAMTS1, BMP4, CDK6, DLC1, ETS1, FGFBP1, FOSL1, GPNMB, IL6, JUN, SMAD6, TFAP2A, VDR	X	X	X
BEAS-2B	GO:0006915	apoptotic process	BP	13	5.46218	0.0579474	1.79907	0.853184	CSRNP1, CTSC, DLC1, DRAM1, EVA1A, GDF6, GREM1, IER3, NR3C1, PHLDA2, PPP2R2B, SEMA3A, TNFSF9		X	X
BEAS-2B	GO:0030335	positive regulation of cell migration	BP	12	5.04202	2.35285e-05	5.11743	0.00940814	BMP4, F3, FGF1, GCNT2, GPNMB, HBEGF, KIT, S1PR1, SEMA3D, SEMA3E, SMAD3, VEGFA		X	X
BEAS-2B	GO:0001077	transcriptional activator activity, RNA polymerase II core promoter proximal region sequence-specific binding	MF	12	5.04202	0.000156805	4.14665	0.0293557	ETV1, FLI1, FOSL1, GATA2, GLIS2, GRHL1, JUN, MYBL1, NFAT5, NR3C1, SOX9, TFAP2A	X	X
BEAS-2B	GO:0018108	peptidyl-tyrosine phosphorylation	BP	11	4.62185	2.58862e-05	5.64144	0.00828542	ABL2, EPHA2, EPHA4, EPHA5, ERBB3, FGF1, FGF5, HBEGF, KIT, MAP2K3, PRAG1		X
BEAS-2B	GO:0008201	heparin binding	MF	11	4.62185	2.73417e-05	5.60661	0.0103362	ADAMTS1, ADAMTS3, ADAMTS5, BMP4, CCL2, FGF1, FGFBP1, GPNMB, HBEGF, NOV, VEGFA		X	X
BEAS-2B	GO:0010628	positive regulation of gene expression	BP	11	4.62185	0.0019348	3.29443	0.15878	CDK6, ERBB3, IL6, KIT, NGF, NOG, SMAD3, TFAP2A, TRIM6, VDR, VEGFA		X	X
BEAS-2B	GO:0005096	GTPase activator activity	MF	11	4.62185	0.00230461	3.21526	0.135952	ARAP2, ARHGAP29, DLC1, DOCK4, JUN, RASGRP3, RGS3, RGS4, RGS7, RIN2, SIPA1L2		X
BEAS-2B	GO:0000978	RNA polymerase II core promoter proximal region sequence-specific DNA binding	MF	11	4.62185	0.0121283	2.52692	0.402627	ETV1, FLI1, FOSL1, GRHL1, JUN, MYBL1, NFAT5, NR3C1, SMAD3, SMAD6, TFAP2A		X
BEAS-2B	GO:0003682	chromatin binding	MF	11	4.62185	0.0220681	2.29427	0.479149	AJUBA, FLI1, GATA2, JUN, NSD1, PLAC8, SATB1, SMAD6, SOX9, TFAP2A, TLE4		X
BEAS-2B	GO:0006955	immune response	BP	11	4.62185	0.0424643	2.05021	0.773191	CCL2, CTSC, ETS1, GEM, IL6, MBP, PDCD1LG2, SMAD3, SMAD6, TNFRSF11B, TNFSF9		X	X
BEAS-2B	GO:0008083	growth factor activity	MF	10	4.20168	0.000170359	5.034	0.0213495	BMP4, FGF1, FGF5, GDF6, HBEGF, IL11, IL6, NGF, NOV, VEGFA	X	X	X
BEAS-2B	GO:0001525	angiogenesis	BP	10	4.20168	0.00221743	3.51871	0.163366	ACKR3, CCL2, EFNA1, FGF1, JUN, NOV, S1PR1, TNFRSF12A, TSPAN12, VEGFA	X	X	X
BEAS-2B	GO:0007267	cell-cell signaling	BP	10	4.20168	0.00520033	3.08926	0.27549	ADRB2, EFNA1, FGF5, FGFBP1, GREM1, IL11, NGF, NOV, TNFSF18, TNFSF9	X	X	X
BEAS-2B	GO:0000165	MAPK cascade	BP	10	4.20168	0.00636781	2.99493	0.29812	CCL2, EFNA1, ERBB3, FGF1, FGF5, HBEGF, KIT, MAP2K3, PSME4, RASGRP3		X	X
BEAS-2B	GO:0004713	protein tyrosine kinase activity	MF	9	3.78151	0.00022843	5.51847	0.0214695	ABL2, EPHA2, EPHA4, ERBB3, FGF1, FGF5, HBEGF, KIT, MAP2K3		X
BEAS-2B	GO:0005125	cytokine activity	MF	9	3.78151	0.00145266	4.17021	0.104598	BMP4, GDF6, GREM1, IL11, IL6, TNFRSF11B, TNFSF18, TNFSF9, VEGFA	X	X	X
BEAS-2B	GO:0070374	positive regulation of ERK1 and ERK2 cascade	BP	9	3.78151	0.00178809	4.03546	0.164522	ACKR3, BMP4, CCL2, FGF1, GCNT2, GPNMB, IL6, JUN, VEGFA	X	X
BEAS-2B	GO:0005102	receptor binding	MF	9	3.78151	0.0682806	2.0792	0.756946	ABL2, C1QTNF2, CCL2, EFNA1, NPPB, PLAUR, TENM2, TNFSF18, TNFSF9	X	X
BEAS-2B	GO:0008360	regulation of cell shape	BP	8	3.36134	0.00207264	4.48385	0.160949	BAMBI, CCL2, DLC1, FGD6, IL6, KIT, SEMA3E, VEGFA		X
BEAS-2B	GO:0007264	small GTPase mediated signal transduction	BP	8	3.36134	0.0375558	2.55178	0.73744	ARL15, ARL4C, DOCK4, GEM, RAB30, RASGRP3, RIN2, RND3	X	X
BEAS-2B	GO:0008134	transcription factor binding	MF	8	3.36134	0.0599614	2.2972	0.728934	CCND1, ETS1, GATA2, HDAC9, JUN, RUNX1, SMAD3, TRIM6		X	X
BEAS-2B	GO:0045765	regulation of angiogenesis	BP	7	2.94118	2.19338e-06	17.7184	0.00351855	EFNA1, EPHA2, ETS1, GPNMB, IL6, TNFRSF12A, TSPAN12		X
BEAS-2B	GO:0060326	cell chemotaxis	BP	7	2.94118	0.000171919	8.45032	0.0339476	AGTR1, CCL2, DOCK4, EPHA2, HBEGF, KIT, NOV		X
BEAS-2B	GO:0014066	regulation of phosphatidylinositol 3-kinase signaling	BP	7	2.94118	0.000466414	7.04194	0.0605636	C3orf58, ERBB3, FGF1, FGF5, HBEGF, IER3, KIT		X
BEAS-2B	GO:0045766	positive regulation of angiogenesis	BP	7	2.94118	0.00347234	4.77627	0.215754	ETS1, F3, FGF1, GATA2, GREM1, RUNX1, VEGFA		X	X
BEAS-2B	GO:0042127	regulation of cell proliferation	BP	7	2.94118	0.0307828	2.96903	0.689166	ABL2, AGTR1, ERBB3, JUN, KIT, SOX9, TNFRSF11B		X	X
BEAS-2B	GO:0003714	transcription corepressor activity	MF	7	2.94118	0.0385221	2.81209	0.630346	AJUBA, CCND1, HDAC9, NR2F2, NSD1, RUNX1, TLE4		X
BEAS-2B	GO:0050679	positive regulation of epithelial cell proliferation	BP	6	2.52101	0.000971075	7.84673	0.0988513	BMP4, FGF1, IL6, NOG, SOX9, VEGFA		X
BEAS-2B	GO:0030509	BMP signaling pathway	BP	6	2.52101	0.0027901	6.19479	0.18461	BMP4, GDF6, NOG, RGMB, SMAD6, SMURF2		X
BEAS-2B	GO:0042060	wound healing	BP	6	2.52101	0.0034858	5.88505	0.208489	ERBB3, IL6, MACF1, NOG, SERPINB2, SMAD3		X
BEAS-2B	GO:0007179	transforming growth factor beta receptor signaling pathway	BP	6	2.52101	0.00631319	5.11743	0.304748	BAMBI, CCL2, GCNT2, JUN, SMAD3, SMAD6		X
BEAS-2B	GO:0001649	osteoblast differentiation	BP	6	2.52101	0.0104573	4.52696	0.400655	BMP4, EPHA2, GPNMB, IGFBP5, LRRC17, NOG		X
BEAS-2B	GO:0048015	phosphatidylinositol-mediated signaling	BP	6	2.52101	0.0112936	4.44154	0.415399	ERBB3, FGF1, FGF5, HBEGF, KIT, NGF		X	X
BEAS-2B	GO:0000187	activation of MAPK activity	BP	6	2.52101	0.0117284	4.40003	0.409412	ADORA2B, C1QTNF2, EFNA1, FGF1, KIT, MAP2K3		X	X
BEAS-2B	GO:0005088	Ras guanyl-nucleotide exchange factor activity	MF	6	2.52101	0.0134174	4.25482	0.401491	ERBB3, FGF1, FGF5, HBEGF, KIT, RASGRP3		X
BEAS-2B	GO:0001934	positive regulation of protein phosphorylation	BP	6	2.52101	0.0229436	3.70712	0.606431	BMP4, CCND1, GPNMB, PLAUR, SOX9, VEGFA		X
BEAS-2B	GO:0019221	cytokine-mediated signaling pathway	BP	6	2.52101	0.0258044	3.59392	0.632227	CCL2, F3, FLRT2, IL6, KIT, SOCS3		X	X
BEAS-2B	GO:0007411	axon guidance	BP	6	2.52101	0.052174	2.96103	0.833699	EFNA1, EPHA5, ETV1, FLRT2, SEMA3A, TENM2	X	X	X
BEAS-2B	GO:0007010	cytoskeleton organization	BP	6	2.52101	0.054468	2.92425	0.840677	AJUBA, CCL2, FGD6, MACF1, MAP3K20, SOX9		X
BEAS-2B	GO:0000981	RNA polymerase II transcription factor activity, sequence-specific DNA binding	MF	6	2.52101	0.0587288	2.86143	0.741508	ETS1, FAM200B, FLI1, JUN, SOX9, TFAP2A		X
BEAS-2B	GO:0001701	in utero embryonic development	BP	6	2.52101	0.0899015	2.51767	0.939396	FOSL1, NOG, PTPRR, SMAD3, VEGFA, ZMIZ1		X
BEAS-2B	GO:0000188	inactivation of MAPK activity	BP	5	2.10084	0.000258292	15.6935	0.0450778	DUSP14, DUSP4, DUSP8, RGS3, RGS4		X	X
BEAS-2B	GO:0030501	positive regulation of bone mineralization	BP	5	2.10084	0.000968222	11.2096	0.105233	ADRB2, BMP4, SLC8A1, SMAD3, TFAP2A		X
BEAS-2B	GO:0001570	vasculogenesis	BP	5	2.10084	0.00552288	7.00601	0.280806	ACKR3, EPHA2, FZD4, VEGFA, ZMIZ1		X
BEAS-2B	GO:0046934	phosphatidylinositol-4,5-bisphosphate 3-kinase activity	MF	5	2.10084	0.00691906	6.57667	0.314023	ERBB3, FGF1, FGF5, HBEGF, KIT		X
BEAS-2B	GO:0048661	positive regulation of smooth muscle cell proliferation	BP	5	2.10084	0.00705073	6.53894	0.315469	BMP4, HBEGF, IL6, JUN, S1PR1		X	X
BEAS-2B	GO:0060395	SMAD protein signal transduction	BP	5	2.10084	0.00790961	6.32801	0.337447	BMP4, GDF6, JUN, NCEH1, SMAD3		X
BEAS-2B	GO:0030512	negative regulation of transforming growth factor beta receptor signaling pathway	BP	5	2.10084	0.00883451	6.13026	0.359579	BAMBI, PMEPA1, SMAD3, SMAD6, SMURF2		X
BEAS-2B	GO:0001938	positive regulation of endothelial cell proliferation	BP	5	2.10084	0.0114479	5.68604	0.410602	BMP4, CCL2, F3, JUN, VEGFA	X	X
BEAS-2B	GO:0008237	metallopeptidase activity	MF	5	2.10084	0.0172698	5.034	0.424004	ADAMTS1, ADAMTS5, ADAMTS6, ADAMTSL1, STAMBPL1		X
BEAS-2B	GO:0043410	positive regulation of MAPK cascade	BP	5	2.10084	0.0196056	4.84366	0.576828	ADRB2, IL11, IL6, KIT, TNFRSF11B		X
BEAS-2B	GO:0008543	fibroblast growth factor receptor signaling pathway	BP	5	2.10084	0.0204122	4.78459	0.58195	FGF1, FGF5, FGFBP1, FLRT2, GALNT3		X	X
BEAS-2B	GO:0051897	positive regulation of protein kinase B signaling	BP	5	2.10084	0.022086	4.67067	0.601584	F3, GCNT2, HBEGF, IGFBP5, IL6		X
BEAS-2B	GO:0001822	kidney development	BP	5	2.10084	0.0238414	4.56205	0.611625	ADAMTS1, AGTR1, BMP4, TFAP2A, VEGFA		X
BEAS-2B	GO:0046854	phosphatidylinositol phosphorylation	BP	5	2.10084	0.0316925	4.17379	0.691562	ERBB3, FGF1, FGF5, HBEGF, KIT		X
BEAS-2B	GO:0004725	protein tyrosine phosphatase activity	MF	5	2.10084	0.0341147	4.07754	0.610205	DUSP14, DUSP4, DUSP8, PTPRE, PTPRR		X
BEAS-2B	GO:0035335	peptidyl-tyrosine dephosphorylation	BP	5	2.10084	0.0372841	3.96299	0.742545	DUSP14, DUSP4, DUSP8, PTPRE, PTPRR		X
BEAS-2B	GO:0030308	negative regulation of cell growth	BP	5	2.10084	0.0681846	3.24245	0.891959	CCDC85B, GREM1, NOV, NPPB, SMAD3		X
BEAS-2B	GO:0006935	chemotaxis	BP	5	2.10084	0.0698293	3.21587	0.893226	ACKR3, CCL2, FOSL1, PLAUR, S1PR1	X	X	X
BEAS-2B	GO:0007605	sensory perception of sound	BP	5	2.10084	0.0892386	2.9499	0.941235	ATP8B1, FZD4, LRIG1, MBP, TFAP2A		X
BEAS-2B	GO:0001501	skeletal system development	BP	5	2.10084	0.0968772	2.86377	0.949067	EPHA2, NOG, SOX9, TNFRSF11B, VDR		X
HBE	GO:0005515	protein binding	MF	83	57.2414	0.00934099	1.20826	0.354649	ALS2, AMIGO2, ANTXR2, AREG, ARL4C, BAZ1A, BCL10, CDCP1, CTGF, CXCL2, CXCL8, DLX2, E2F7, EGR1, EGR2, EHD1, ENC1, EPHA2, ETS1, EZR, FBXO45, FGFBP1, FOSL1, FOXC1, FST, G0S2, GPATCH2L, HEY1, HIVEP1, HSPA8, ID1, IER3, IL11, IL1A, IL24, INHBA, IRAK2, IRF1, ITCH, ITGA2, JAG1, KCNJ15, KRTAP2-3, LRRC8C, LYN, MAB21L3, MMP3, ODC1, PDGFA, PGF, PHLDA1, PLAU, PLAUR, PLK3, PMEPA1, PRDM8, PTGS2, PTPRE, RAP2B, RG…	X	X	X
HBE	GO:0007165	signal transduction	BP	23	15.8621	0.000125699	2.46413	0.0161102	CXCL1, CXCL8, EXT1, FGFBP1, FST, HBEGF, HIVEP1, IL1B, LYN, NET1, PGF, PLAU, PLAUR, PLCXD2, RAP2B, RASSF10, RGMB, SH2B3, SHB, SLC20A1, SOX9, TNFRSF10A, VEGFC	X	X	X
HBE	GO:0045944	positive regulation of transcription from RNA polymerase II promoter	BP	19	13.1034	0.000800399	2.40909	0.0529931	CITED4, DLX2, E2F7, EGR1, EGR2, ETS1, FOSL1, FOXC1, HEY1, IL11, IL1A, IL1B, INHBA, IRF1, JAG1, POU3F1, SOX9, VEGFA, ZBTB38	X	X	X
HBE	GO:0006954	inflammatory response	BP	18	12.4138	9.11346e-09	5.90748	1.17745e-05	CXCL1, CXCL2, CXCL8, EPHA2, HRH1, IL1A, IL1B, IL24, IL36G, IRAK2, ITCH, LYN, PTAFR, PTGS2, SEMA7A, THBS1, TNFAIP3, TNFRSF10A	X		X
HBE	GO:0008284	positive regulation of cell proliferation	BP	17	11.7241	9.63434e-07	4.53766	0.000414833	AREG, CTGF, ETS1, FGF5, FGFBP1, FOSL1, HBEGF, IL11, IL24, LYN, ODC1, PDGFA, PGF, SOX9, THBS1, VEGFA, VEGFC	X	X	X
HBE	GO:0008285	negative regulation of cell proliferation	BP	16	11.0345	6.34115e-07	5.02566	0.000409555	ADAMTS1, CXCL1, CXCL8, E2F7, ETS1, FGFBP1, FOSL1, IL1A, IL1B, IL24, INHBA, IRF1, LYN, PTGS2, SOX7, VEGFC	X	X	X
HBE	GO:0003700	transcription factor activity, sequence-specific DNA binding	MF	16	11.0345	0.00759758	2.12922	0.413663	DLX2, E2F7, EGR1, EGR2, EGR3, ETS1, FOSL1, FOXC1, HEY1, ID1, IRF1, KLF7, POU3F1, SOX7, SOX9, ZBTB38		X	X
HBE	GO:0045893	positive regulation of transcription, DNA-templated	BP	15	10.3448	6.42064e-05	3.62287	0.00917513	BCL10, EGR1, EGR2, ETS1, FOXC1, HAS3, IL1B, INHBA, IRF1, KLF7, LBH, POU3F1, RGMB, SOX7, SOX9	X	X	X
HBE	GO:0006915	apoptotic process	BP	14	9.65517	0.000611419	3.07124	0.0454183	BCL10, IER3, IL1A, IL1B, IL24, IRF1, ITCH, PHLDA1, PHLDA2, PLK3, SEMA3A, SHB, TNFAIP3, TNFRSF10A		X	X
HBE	GO:0006955	immune response	BP	13	8.96552	0.000141085	3.84087	0.0164357	CXCL1, CXCL2, CXCL8, ETS1, IL1A, IL1B, IL20, IL24, PDCD1LG2, PTAFR, SEMA7A, THBS1, TNFRSF10A		X	X
HBE	GO:0000122	negative regulation of transcription from RNA polymerase II promoter	BP	13	8.96552	0.0126003	2.24584	0.400685	DLX2, E2F7, EGR1, EZR, FST, HEY1, HIVEP1, ID1, PLK3, SMURF2, TAGLN3, TRIB3, VEGFA		X	X
HBE	GO:0008083	growth factor activity	MF	12	8.27586	5.32319e-08	9.47306	1.49048e-05	AREG, CTGF, CXCL1, FGF5, HBEGF, IL11, INHBA, JAG1, PDGFA, PGF, VEGFA, VEGFC	X	X	X
HBE	GO:0042802	identical protein binding	MF	12	8.27586	0.0314051	2.04891	0.720947	BCL10, E2F7, ETS1, INHBA, RGMB, SMURF2, THBS1, TNFAIP3, TRPV3, UAP1, UBASH3B, VEGFA		X	X
HBE	GO:0001525	angiogenesis	BP	11	7.58621	1.21093e-05	6.13559	0.00312417	CTGF, CXCL8, HEY1, ID1, JAG1, PDGFA, PGF, PTGS2, SHB, VEGFA, VEGFC	X	X	X
HBE	GO:0043066	negative regulation of apoptotic process	BP	11	7.58621	0.00354869	3.00711	0.161932	AMIGO2, CHST11, EGR3, ID1, IER3, ITCH, PLAUR, PLK3, SOX9, THBS1, VEGFA	X	X	X
HBE	GO:0005125	cytokine activity	MF	10	6.89655	9.42865e-06	7.26627	0.00131915	AREG, IFNE, IL11, IL1A, IL1B, IL20, IL24, IL36G, INHBA, VEGFA	X	X	X
HBE	GO:0007267	cell-cell signaling	BP	10	6.89655	0.000202979	4.89705	0.0199729	AREG, CTGF, FGF5, FGFBP1, IL11, IL1B, IL36G, INHBA, PDGFA, PGF	X	X	X
HBE	GO:0007275	multicellular organism development	BP	10	6.89655	0.0238624	2.38743	0.589978	ENC1, EPHA2, HIVEP1, JAG1, LBH, MICALCL, SPRED1, SPRED2, SPRY4, TNFRSF10A			X
HBE	GO:0042493	response to drug	BP	9	6.2069	0.00306248	3.68246	0.146587	DUSP6, FOSL1, INHBA, ITGA2, LYN, PGF, PTGS2, THBS1, VEGFC			X
HBE	GO:0045892	negative regulation of transcription, DNA-templated	BP	9	6.2069	0.0467164	2.24342	0.811869	HEY1, HSPA8, ID1, IRF1, SMURF2, SOX7, SOX9, TRIB3, ZBTB38	X	X	X
HBE	GO:0006366	transcription from RNA polymerase II promoter	BP	9	6.2069	0.0533195	2.1822	0.844791	DLX2, EGR1, EGR2, ETS1, FOSL1, FOXC1, HIVEP1, IRF1, SOX9		X	X
HBE	GO:0045766	positive regulation of angiogenesis	BP	8	5.51724	3.77048e-05	8.65288	0.0069352	CXCL8, ETS1, IL1A, IL1B, PGF, THBS1, VEGFA, VEGFC		X	X
HBE	GO:0008201	heparin binding	MF	8	5.51724	0.000251602	6.39432	0.0232121	ADAMTS1, CTGF, FGFBP1, HBEGF, LIPG, PGF, THBS1, VEGFA		X	X
HBE	GO:0001666	response to hypoxia	BP	8	5.51724	0.00046168	5.78536	0.0389946	EGR1, ETS1, ITGA2, PGF, PLAU, THBS1, VEGFA, VEGFC	X		X
HBE	GO:0030335	positive regulation of cell migration	BP	8	5.51724	0.000689742	5.40805	0.0483188	HBEGF, LYN, PDGFA, PLAU, SEMA4B, SEMA7A, THBS1, VEGFA		X	X
HBE	GO:0010628	positive regulation of gene expression	BP	8	5.51724	0.00508795	3.79802	0.209723	CTGF, EZR, ID1, IL1A, IL1B, INHBA, POU3F1, VEGFA		X	X
HBE	GO:0046982	protein heterodimerization activity	MF	8	5.51724	0.0704322	2.2002	0.922404	EXT1, INHBA, IRAK2, ITGA2, PDGFA, PGF, SOX9, VEGFA	X		X
HBE	GO:0051781	positive regulation of cell division	BP	7	4.82759	1.89433e-06	18.5255	0.000611683	FGF5, IL1A, IL1B, PDGFA, PGF, VEGFA, VEGFC			X
HBE	GO:0071260	cellular response to mechanical stimulus	BP	7	4.82759	2.16036e-05	12.2633	0.00464122	BCL10, IL1B, IRF1, ITGA2, PTGS2, SOX9, TNFRSF10A			X
HBE	GO:0006935	chemotaxis	BP	7	4.82759	0.000437655	7.13685	0.039593	CXCL1, CXCL2, CXCL8, FOSL1, PLAU, PLAUR, PTAFR	X	X	X
HBE	GO:0007596	blood coagulation	BP	7	4.82759	0.00360066	4.73205	0.158534	EHD1, IRF1, ITGA2, LYN, PLAU, PLAUR, SH2B3			X
HBE	GO:0016567	protein ubiquitination	BP	7	4.82759	0.0680102	2.42534	0.897203	ENC1, FBXO45, ITCH, KBTBD8, TNFAIP3, UBA6, WSB1			X
HBE	GO:0008283	cell proliferation	BP	7	4.82759	0.0731495	2.37895	0.908714	AREG, CXCL1, FGF5, FOXC1, IL1A, ITGA2, LIPG			X
HBE	GO:0008543	fibroblast growth factor receptor signaling pathway	BP	6	4.13793	0.000500882	9.10136	0.0396489	CTGF, FGF5, FGFBP1, FLRT2, SPRED1, SPRED2		X	X
HBE	GO:0007219	Notch signaling pathway	BP	6	4.13793	0.00228579	6.48966	0.120629	CDH6, FOXC1, HEY1, ITCH, JAG1, SOX9			X
HBE	GO:0042127	regulation of cell proliferation	BP	6	4.13793	0.0164093	4.03411	0.476793	CHST11, CXCL2, JAG1, PLAU, SOX9, TNFRSF10A		X	X
HBE	GO:0000165	MAPK cascade	BP	6	4.13793	0.0589855	2.84852	0.866558	DUSP6, FGF5, HBEGF, IL1B, PDGFA, SPRED1		X	X
HBE	GO:0008134	transcription factor binding	MF	6	4.13793	0.0705038	2.70182	0.897163	BCL10, ETS1, FOXC1, HEY1, ID1, TNFRSF10A		X	X
HBE	GO:0007399	nervous system development	BP	6	4.13793	0.0801042	2.60039	0.923347	CXCL1, ENC1, FGF5, INHBA, JAG1, VEGFA			X
HBE	GO:0000188	inactivation of MAPK activity	BP	5	3.44828	4.3061e-05	24.877	0.00693038	DUSP4, DUSP6, RGS3, SPRED1, SPRED2		X	X
HBE	GO:0050919	negative chemotaxis	BP	5	3.44828	0.000149324	18.2919	0.0159498	FLRT2, PDGFA, SEMA3A, SEMA4B, SEMA7A			X
HBE	GO:0070373	negative regulation of ERK1 and ERK2 cascade	BP	5	3.44828	0.00117841	10.7229	0.0733416	DUSP4, DUSP6, EZR, LYN, SPRY4			X
HBE	GO:0048661	positive regulation of smooth muscle cell proliferation	BP	5	3.44828	0.00133788	10.3654	0.0790658	HBEGF, ITGA2, PTAFR, PTGS2, THBS1		X	X
HBE	GO:0050727	regulation of inflammatory response	BP	5	3.44828	0.00160447	9.87184	0.0899918	IL20, LYN, PTGS2, SEMA7A, TNFAIP3			X
HBE	GO:0048010	vascular endothelial growth factor receptor signaling pathway	BP	5	3.44828	0.00262246	8.63786	0.131824	FOXC1, PGF, SHB, VEGFA, VEGFC			X
HBE	GO:0005178	integrin binding	MF	5	3.44828	0.00905808	6.08983	0.399243	CTGF, ITGA2, LYN, SEMA7A, THBS1			X
HBE	GO:0002576	platelet degranulation	BP	5	3.44828	0.00932938	6.03812	0.341368	LYN, PDGFA, THBS1, VEGFA, VEGFC			X
HBE	GO:0048015	phosphatidylinositol-mediated signaling	BP	5	3.44828	0.0102932	5.86723	0.359555	EZR, FGF5, HBEGF, PDGFA, PTAFR		X	X
HBE	GO:0000187	activation of MAPK activity	BP	5	3.44828	0.0106283	5.81239	0.359387	ADORA2B, DUSP6, IL1B, IRAK2, THBS1		X	X
HBE	GO:0019221	cytokine-mediated signaling pathway	BP	5	3.44828	0.0208394	4.74753	0.550789	FLRT2, IFNE, IL1A, IL1B, IL36G		X	X
HBE	GO:0007411	axon guidance	BP	5	3.44828	0.0386004	3.91148	0.756532	EXT1, EZR, FLRT2, KLF7, SEMA3A	X	X	X
HBE	GO:0042981	regulation of apoptotic process	BP	5	3.44828	0.09112	2.91984	0.943341	BCL10, EGR1, ETS1, SOX9, TNFRSF10A			X
