# Supplementary material for: Glucocorticoid-driven transcriptomes in human airway epithelial cells: commonalities, differences and functional insight from cell lines and primary cells
Source: BMC Med Genomics. 2019 Jan 31;12:29. doi: 10.1186/s12920-018-0467-2 (PMC6357449; doi:10.1186/s12920-018-0467-2)
Supplement: Supplementary file 11 — GO terms associated with budesonide-repressed genes in A549, BEAS-2B, and HBE cells using the lower stringency cut-off. Budesonide-repressed genes, as defined in Fig. 5c, in A549 (211 genes), BEAS-2B (307 genes), and HBE (243 genes) were subjected GO analysis using DAVID. Biological processes (BP) and molecular function (MF) terms that were significantly enriched (EASE score ≤ 0.1) with each list and represented by at least 5 genes were listed. The terms that are significantly enriched following family-wide false discovery rate correction (Benjamini ≤0.05) are colored red. (XLSX 46 kb) [file 12920_2018_467_MOESM11_ESM.xlsx]

## Sheet: GO of repressed genes 0.8 fold
Cell variant	GO term	GO description	Category	Count	%	P value	Fold enrichment	Benjamini	Genes	A549	B2B	HBE
A549	GO:0005515	protein binding	MF	111	52.1127	0.030086	1.14061	0.607506	ACKR3, AHR, AMIGO2, AREG, ARL14, ARL4C, ASPH, ATP2B1, ATP8B1, BAAT, BAZ1A, BCL2A1, BMP2, CDK6, CNTNAP2, CREB5, CTSC, CXCL8, CYB5B, DCDC2, DDIT4L, DRAM1, DSC2, DTL, E2F7, EBF1, ENC1, ETV1, FAM46A, FAM84B, FGFBP1, FLRT3, FOXC1, FRMD5, FST, GATA2, GBP3, GDF15, GEM, GLS, GPATCH2L, GREM1, HDAC9, HIVEP1, HMOX1, HSPA8, HSPH1, IER3, IL11, ITGA2, KCNE4, LRRC8C, LUM, LYN, MACF1, MALT1, MAP3K20, MAPRE2, MBP…	X	X	X
A549	GO:0007165	signal transduction	BP	32	15.0235	1.12679e-05	2.36137	0.00843775	ARAP2, CCL2, CXCL1, CXCL5, CXCL8, EXT1, FGFBP1, FST, GDF15, GEM, GREM1, HIVEP1, LYN, MAPRE2, NET1, NFAT5, NR3C1, NR4A2, NRP1, PDE4B, PDE7B, PLAUR, PLCXD2, RASSF10, RIPK2, RUNX1, SH2B3, SOX9, TNFRSF11B, TNFRSF21, TNFSF9, VEGFC	X	X	X
A549	GO:0045944	positive regulation of transcription from RNA polymerase II promoter	BP	30	14.0845	3.23369e-06	2.61998	0.00485168	AHR, BMP2, E2F7, EBF1, ETV1, FOXC1, GATA2, GREM1, GRHL1, HSPH1, IL11, LUM, MOSPD1, MYBL1, NCOA7, NFAT5, NR3C1, NR4A2, NR4A3, NR5A2, NRG1, ONECUT2, RIPK2, RUNX1, SLC40A1, SMAD3, SOX2, SOX9, TFAP2A, ZNF462	X	X	X
A549	GO:0003700	transcription factor activity, sequence-specific DNA binding	MF	19	8.92019	0.0194915	1.78479	0.47944	AHR, CREB5, E2F7, ETV1, FOXC1, GATA2, NFAT5, NR3C1, NR5A2, RUNX1, SIM2, SMAD3, SMAD6, SOX2, SOX9, TFAP2A, ZBTB18, ZIC2, ZNF624	X	X	X
A549	GO:0043066	negative regulation of apoptotic process	BP	18	8.4507	2.37181e-05	3.38928	0.0118204	AMIGO2, BCL2A1, CHST11, FMN2, GREM1, HTR2B, IER3, MALT1, PLAUR, PLK2, RIPK2, SFRP1, SLC40A1, SMAD3, SMAD6, SOCS2, SOX9, TFAP2A	X	X	X
A549	GO:0006366	transcription from RNA polymerase II promoter	BP	16	7.51174	0.000983078	2.67208	0.168821	AHR, CREB5, EBF1, ETV1, FOXC1, GATA2, GRHL1, HIVEP1, MYBL1, NFAT5, NR3C1, ONECUT2, RUNX1, SOX2, SOX9, TFAP2A	X	X	X
A549	GO:0045893	positive regulation of transcription, DNA-templated	BP	16	7.51174	0.00102214	2.6617	0.157092	AHR, ASPH, BAMBI, BMP2, CREB5, FOXC1, MYBL1, NR5A2, NSD1, RUNX1, SFRP1, SMAD3, SOX2, SOX9, TFAP2A, ZIC2	X	X	X
A549	GO:0000122	negative regulation of transcription from RNA polymerase II promoter	BP	16	7.51174	0.0209438	1.90385	0.597292	BMP2, E2F7, FST, GATA2, HDAC9, HIVEP1, MOSPD1, NR0B1, NR4A2, NR4A3, NSD1, SIM2, SMAD3, SOX2, TFAP2A, ZBTB18	X	X	X
A549	GO:0045892	negative regulation of transcription, DNA-templated	BP	15	7.04225	0.00211921	2.57535	0.251782	AHR, ATP8B1, BMP2, GREM1, HDAC9, HSPA8, NR0B1, NRG1, RUNX1, SFRP1, SOX9, TFAP2A, TRIM6, ZBTB18, ZIC2	X	X	X
A549	GO:0001077	transcriptional activator activity, RNA polymerase II core promoter proximal region sequence-specific binding	MF	14	6.57277	2.20648e-06	5.35516	0.000877795	EBF1, ETV1, GATA2, GRHL1, MYBL1, NFAT5, NR3C1, NR4A2, NR4A3, NR5A2, ONECUT2, SOX2, SOX9, TFAP2A	X	X	X
A549	GO:0008284	positive regulation of cell proliferation	BP	14	6.57277	0.00319379	2.57388	0.309327	AREG, BAMBI, CXCL5, FGFBP1, GCNT2, GREM1, HTR2B, IL11, LYN, NRG1, PTHLH, SFRP1, SOX9, VEGFC	X	X	X
A549	GO:0043565	sequence-specific DNA binding	MF	14	6.57277	0.0049497	2.4398	0.197024	CREB5, ETV1, FOXC1, GRHL1, HIVEP1, NR0B1, NR3C1, NR4A2, NR4A3, NR5A2, SMAD3, SOX2, TFAP2A, ZBTB18	X	X	X
A549	GO:0008285	negative regulation of cell proliferation	BP	13	6.10329	0.00233518	2.81251	0.253991	BMP2, CDK6, CXCL1, CXCL8, E2F7, FGFBP1, LYN, PTGS2, PTHLH, SFRP1, SMAD6, TFAP2A, VEGFC	X	X	X
A549	GO:0043547	positive regulation of GTPase activity	BP	13	6.10329	0.0325107	1.97125	0.729673	ARAP2, ARHGAP18, ARHGAP29, CCL2, DENND5B, DOCK10, HTR2B, NET1, NRG1, RASGRP3, RGS3, SFRP1, VAV3	X	X	X
A549	GO:0006915	apoptotic process	BP	13	6.10329	0.0332685	1.96429	0.728772	AHR, CTSC, DRAM1, EVA1A, GREM1, IER3, NR3C1, PHLDA1, PHLDA2, RIPK2, SEMA3A, TNFRSF21, TNFSF9	X	X	X
A549	GO:0005102	receptor binding	MF	12	5.6338	0.00189155	3.06876	0.139903	BAAT, BMP2, CCL2, CXCL1, LYN, MAP7, NRG1, PLAUR, RIPK2, RND1, SSFA2, TNFSF9	X	X
A549	GO:0006954	inflammatory response	BP	12	5.6338	0.00481626	2.71262	0.364804	BMP2, CCL2, CXCL1, CXCL5, CXCL8, HDAC9, LYN, PTGS2, RIPK2, SCN9A, TNFRSF11B, TNFRSF21	X	X	X
A549	GO:0006955	immune response	BP	12	5.6338	0.0102567	2.442	0.490417	CCL2, CTSC, CXCL1, CXCL5, CXCL8, GEM, MBP, SMAD3, SMAD6, TNFRSF11B, TNFRSF21, TNFSF9	X	X	X
A549	GO:0007267	cell-cell signaling	BP	11	5.16432	0.000786664	3.71027	0.210789	AREG, BMP2, CXCL5, FGFBP1, GDF15, GREM1, IL11, NOV, NRP1, PTHLH, TNFSF9	X	X	X
A549	GO:0000978	RNA polymerase II core promoter proximal region sequence-specific DNA binding	MF	11	5.16432	0.00611716	2.79718	0.216677	ETV1, GRHL1, MYBL1, NFAT5, NR3C1, NR4A3, NR5A2, ONECUT2, SMAD3, SMAD6, TFAP2A	X	X	X
A549	GO:0035556	intracellular signal transduction	BP	11	5.16432	0.0195741	2.33848	0.58291	ARHGAP29, CXCL1, CXCL8, DCDC2, FMN2, HMOX1, MAP3K20, NET1, NRG1, SH2B3, SOCS2	X	X	X
A549	GO:0046982	protein heterodimerization activity	MF	11	5.16432	0.0335644	2.13548	0.595808	AHR, BCL2A1, BMP2, EXT1, ITGA2, MID1, NR4A2, RUNX1, SIM2, SMAD3, SOX9	X	X	X
A549	GO:0008083	growth factor activity	MF	10	4.69484	7.86806e-05	5.57239	0.0155361	AREG, BMP2, CXCL1, GDF15, IL11, NOV, NRG1, OSGIN1, OSGIN2, VEGFC	X	X	X
A549	GO:0043065	positive regulation of apoptotic process	BP	10	4.69484	0.0085366	2.85578	0.475184	BCL2A1, BMP2, HMOX1, MAP3K20, NET1, OSGIN1, PTGS2, RIPK2, SFRP1, VAV3	X		X
A549	GO:0030154	cell differentiation	BP	10	4.69484	0.0905585	1.8544	0.93915	HERC4, MAP3K20, MYBL1, NHS, ONECUT2, OSGIN1, RBM24, SH2B3, SIM2, ZIC2	X	X	X
A549	GO:0044212	transcription regulatory region DNA binding	MF	9	4.22535	0.00253144	3.81434	0.154757	AHR, FOXC1, GRHL1, HIVEP1, NR5A2, SMAD3, SMAD6, SOX2, TFAP2A	X	X	X
A549	GO:0001525	angiogenesis	BP	9	4.22535	0.00459729	3.45767	0.369989	ACKR3, CCL2, CXCL8, HMOX1, NOV, NRP1, PTGS2, VAV3, VEGFC	X	X	X
A549	GO:0007264	small GTPase mediated signal transduction	BP	9	4.22535	0.00816991	3.1344	0.496134	ARHGAP18, ARL14, ARL4C, DOCK10, GEM, HMOX1, RASGRP3, RND1, VAV3	X	X
A549	GO:0008283	cell proliferation	BP	9	4.22535	0.0631266	2.10672	0.886887	AREG, CXCL1, FOXC1, ITGA2, LIPG, MAP3K20, MAPRE2, NRG1, TNFSF9	X		X
A549	GO:0009887	organ morphogenesis	BP	8	3.75587	9.73798e-05	7.44987	0.0359543	BMP2, CCL2, GATA2, ITGA2, NRP1, ONECUT2, PHLDA2, VEGFC	X	X	X
A549	GO:0005125	cytokine activity	MF	8	3.75587	0.00341672	4.10331	0.156566	AREG, BMP2, GDF15, GREM1, IL11, NRG1, TNFRSF11B, TNFSF9	X	X	X
A549	GO:0004871	signal transducer activity	MF	8	3.75587	0.00753303	3.54011	0.239356	FST, HMOX1, MALT1, PLCXD2, PLK2, RASGRP3, RIPK2, SH2B3	X	X
A549	GO:0008134	transcription factor binding	MF	8	3.75587	0.0381738	2.54289	0.620224	AHR, FOXC1, GATA2, HDAC9, NR0B1, RUNX1, SMAD3, TRIM6	X	X	X
A549	GO:0042493	response to drug	BP	8	3.75587	0.0646297	2.25456	0.882111	HTR2B, ITGA2, LYN, PTGS2, SFRP1, TNFRSF11B, VAV3, VEGFC	X	X	X
A549	GO:0010468	regulation of gene expression	BP	7	3.28638	0.0010957	5.99714	0.152008	AHR, CDK6, FAM46A, NOV, PHLDA2, PTHLH, SOX2	X
A549	GO:0007411	axon guidance	BP	7	3.28638	0.0107151	3.77179	0.47696	ETV1, EXT1, FLRT2, FLRT3, NR4A3, NRP1, SEMA3A	X	X	X
A549	GO:0001666	response to hypoxia	BP	7	3.28638	0.0153054	3.48671	0.526829	BMP2, CCL2, HMOX1, ITGA2, NR4A2, SMAD3, VEGFC	X	X	X
A549	GO:0070374	positive regulation of ERK1 and ERK2 cascade	BP	7	3.28638	0.0165332	3.42694	0.543222	ACKR3, BMP2, CCL2, GCNT2, HTR2B, NRP1, RIPK2	X	X	X
A549	GO:0005096	GTPase activator activity	MF	7	3.28638	0.0884136	2.26491	0.885502	ARAP2, ARHGAP18, ARHGAP29, HTR2B, RASGRP3, RGS3, VAV3	X	X
A549	GO:0030512	negative regulation of transforming growth factor beta receptor signaling pathway	BP	6	2.8169	0.000878026	8.03189	0.197633	BAMBI, CHST11, ONECUT2, PMEPA1, SMAD3, SMAD6	X	X
A549	GO:0007179	transforming growth factor beta receptor signaling pathway	BP	6	2.8169	0.00436377	5.5874	0.374885	BAMBI, CCL2, GCNT2, GDF15, SMAD3, SMAD6	X	X
A549	GO:0001764	neuron migration	BP	6	2.8169	0.007597	4.89563	0.490679	DCDC2, GATA2, NAV1, NR4A2, NRP1, SEMA3A	X	X
A549	GO:0045766	positive regulation of angiogenesis	BP	6	2.8169	0.0110108	4.46992	0.472954	CXCL8, GATA2, GREM1, HMOX1, RUNX1, VEGFC	X	X	X
A549	GO:0030308	negative regulation of cell growth	BP	6	2.8169	0.0134958	4.24827	0.530876	GREM1, NOV, OSGIN1, OSGIN2, SFRP1, SMAD3	X
A549	GO:0006935	chemotaxis	BP	6	2.8169	0.0139438	4.21345	0.529638	ACKR3, CCL2, CXCL1, CXCL5, CXCL8, PLAUR	X	X	X
A549	GO:0001501	skeletal system development	BP	6	2.8169	0.0218997	3.75212	0.603504	BMP2, EXT1, FOXC1, PTHLH, SOX9, TNFRSF11B	X	X	X
A549	GO:0008201	heparin binding	MF	6	2.8169	0.0324172	3.38523	0.608137	CCL2, FGFBP1, LIPG, NOV, NRP1, SFRP1	X	X	X
A549	GO:0043123	positive regulation of I-kappaB kinase/NF-kappaB signaling	BP	6	2.8169	0.0398714	3.1928	0.783437	HMOX1, HTR2B, MALT1, PELI2, PLK2, RIPK2	X
A549	GO:0090090	negative regulation of canonical Wnt signaling pathway	BP	6	2.8169	0.0417291	3.15362	0.790619	BMP2, GREM1, PSME4, SFRP1, SOX2, SOX9	X
A549	GO:0032496	response to lipopolysaccharide	BP	6	2.8169	0.0426331	3.1344	0.7899	CXCL1, CXCL5, PTGS2, TNFRSF11B, TNFRSF21, TRIM6	X
A549	GO:0007507	heart development	BP	6	2.8169	0.0624951	2.80897	0.889845	BMP2, FLRT3, FOXC1, GATA2, HDAC9, HTR2B	X
A549	GO:0007596	blood coagulation	BP	6	2.8169	0.063664	2.7937	0.883603	GATA2, ITGA2, LYN, PLAUR, SH2B3, TFPI2	X	X	X
A549	GO:0030335	positive regulation of cell migration	BP	6	2.8169	0.063664	2.7937	0.883603	BMP2, GCNT2, LYN, ONECUT2, SEMA3E, SMAD3	X	X	X
A549	GO:0045499	chemorepellent activity	MF	5	2.34742	0.000205376	16.7172	0.0268814	FLRT2, FLRT3, NRG1, SEMA3A, SEMA3E	X	X	X
A549	GO:0004879	RNA polymerase II transcription factor activity, ligand-activated sequence-specific DNA binding	MF	5	2.34742	0.000638049	12.5379	0.0615317	AHR, NR0B1, NR4A2, NR4A3, NR5A2	X
A549	GO:0030522	intracellular receptor signaling pathway	BP	5	2.34742	0.000955739	11.2728	0.185716	AHR, NR0B1, NR4A2, NR4A3, NR5A2	X
A549	GO:0003707	steroid hormone receptor activity	MF	5	2.34742	0.0033534	8.06006	0.173855	NR0B1, NR3C1, NR4A2, NR4A3, NR5A2	X
A549	GO:0001938	positive regulation of endothelial cell proliferation	BP	5	2.34742	0.00847247	6.20822	0.490089	BMP2, CCL2, HTR2B, NRP1, VEGFC	X	X	X
A549	GO:0070098	chemokine-mediated signaling pathway	BP	5	2.34742	0.00935394	6.03334	0.489861	ACKR3, CCL2, CXCL1, CXCL5, CXCL8	X
A549	GO:0048010	vascular endothelial growth factor receptor signaling pathway	BP	5	2.34742	0.00981621	5.94955	0.490531	CCL2, FOXC1, NRP1, VAV3, VEGFC	X	X	X
A549	GO:0045444	fat cell differentiation	BP	5	2.34742	0.0102931	5.86805	0.477105	IL11, LRRC8C, NR4A2, NR4A3, SMAD6	X
A549	GO:0043410	positive regulation of MAPK cascade	BP	5	2.34742	0.0146523	5.28849	0.534908	BMP2, IL11, PELI2, SOX2, TNFRSF11B	X	X
A549	GO:0050731	positive regulation of peptidyl-tyrosine phosphorylation	BP	5	2.34742	0.0152674	5.22399	0.537593	IL11, NRG1, NRP1, RIPK2, VEGFC	X	X
A549	GO:0009636	response to toxic substance	BP	5	2.34742	0.0172098	5.03962	0.546688	AHR, LYN, MBP, SCN9A, SLC7A11	X	X
A549	GO:0071456	cellular response to hypoxia	BP	5	2.34742	0.0256158	4.46216	0.651743	CPEB2, FMN2, HMOX1, PTGS2, SFRP1	X	X
A549	GO:0007219	Notch signaling pathway	BP	5	2.34742	0.0451068	3.72493	0.800986	BMP2, CDH6, CDK6, FOXC1, SOX9	X		X
A549	GO:0043524	negative regulation of neuron apoptotic process	BP	5	2.34742	0.0679715	3.24521	0.889817	CCL2, HMOX1, NR4A2, NR4A3, NRP1	X	X
A549	GO:0051056	regulation of small GTPase mediated signal transduction	BP	5	2.34742	0.0709917	3.19677	0.895673	ARAP2, ARHGAP18, ARHGAP29, NET1, VAV3	X
A549	GO:0007050	cell cycle arrest	BP	5	2.34742	0.082093	3.03807	0.92397	CDK6, CXCL8, MAP3K20, SMAD3, SOX2	X		X
A549	GO:0050852	T cell receptor signaling pathway	BP	5	2.34742	0.0939958	2.89437	0.942446	MALT1, PDE4B, PSME4, RIPK2, TNFRSF21	X
BEAS-2B	GO:0005515	protein binding	MF	165	53.3981	0.00351129	1.16139	0.163567	ABL2, ACKR3, ADAMTS3, ADAMTS5, ADRB2, AGTR1, AJUBA, ALS2, AMIGO2, ANTXR2, ARL4C, ARRDC4, ASPH, ATP8B1, BAZ1A, BMP4, C1QTNF2, CCDC85B, CCND1, CDK6, CLDN1, CREB5, CRHBP, CSRNP1, CTSC, CXCL8, CYB5B, DCDC2, DDIT4L, DLC1, DLX2, DNMBP, DOCK4, DRAM1, DSC2, DUSP14, E2F7, EFNA1, EGR1, EHD1, EIF5A2, EMP1, ENC1, EPHA2, EPHA4, ERBB3, ETS1, ETV1, F3, FAM46A, FGF1, FGFBP1, FLI1, FOSL1, FOXC1, FRMD5, FST, FZD4,…	X	X	X
BEAS-2B	GO:0007165	signal transduction	BP	42	13.5922	3.35836e-06	2.17729	0.00128073	ABL2, ARAP2, CCL2, CRHBP, CXCL1, CXCL8, DLC1, ERBB3, EXT1, FGF1, FGFBP1, FST, GDF15, GEM, GPRC5A, GREM1, HBEGF, HIVEP1, IGFBP5, KIT, LYN, MAP2K3, MAPRE2, NFAT5, NR2F2, NR3C1, NRP1, PDE4B, PLAU, PLAUR, PLCXD2, RGMB, RIN2, RUNX1, SH2B3, SOX9, TENM2, TNFRSF11B, TNFSF18, TNFSF9, VDR, VEGFC	X	X	X
BEAS-2B	GO:0045944	positive regulation of transcription from RNA polymerase II promoter	BP	40	12.945	3.27722e-07	2.45408	0.000312598	ADRB2, BMP4, CSRNP1, DLX2, E2F7, EGR1, ETS1, ETV1, FGF1, FLI1, FOSL1, FOXC1, GATA2, GLIS2, GREM1, GRHL1, HSPH1, IL11, IL6, IRF1, JUN, MOSPD1, MYBL1, NCOA7, NFAT5, NOG, NR3C1, ONECUT2, PLAC8, RUNX1, S1PR1, SMAD3, SOX9, TFAP2A, VDR, VEGFA, VGLL2, ZBTB38, ZMIZ1, ZNF462	X	X	X
BEAS-2B	GO:0000122	negative regulation of transcription from RNA polymerase II promoter	BP	29	9.38511	2.54825e-05	2.42417	0.00692183	AJUBA, BMP4, CCND1, DLX2, E2F7, EFNA1, EGR1, FST, GATA2, GLIS2, HDAC9, HIVEP1, MOSPD1, NEDD4L, NOG, NR2F2, NSD1, PLK3, SATB1, SIM2, SMAD3, SMURF2, SPEN, TENM2, TFAP2A, TLE4, VDR, VEGFA, ZBTB18	X	X	X
BEAS-2B	GO:0003700	transcription factor activity, sequence-specific DNA binding	MF	28	9.06149	0.00362081	1.80165	0.15276	CREB5, CSRNP1, DLX2, E2F7, EGR1, ETS1, ETV1, FLI1, FOSL1, FOXC1, GATA2, IRF1, JUN, NFAT5, NR2F2, NR3C1, RUNX1, SIM2, SMAD3, SMAD6, SOX9, TFAP2A, TSC22D2, VDR, ZBTB18, ZBTB38, ZIC2, ZNF624	X	X	X
BEAS-2B	GO:0043547	positive regulation of GTPase activity	BP	24	7.76699	7.01295e-05	2.55659	0.0132921	ALS2, ARAP2, ARHGAP29, CCL2, DENND5B, DLC1, DNMBP, DOCK10, DOCK4, ERBB3, FGD6, FGF1, FGF5, HBEGF, JUN, KIT, PDGFA, RASGRP3, RGS3, RGS4, RGS7, RIN2, S1PR1, SIPA1L2	X	X	X
BEAS-2B	GO:0045893	positive regulation of transcription, DNA-templated	BP	23	7.44337	4.97985e-05	2.68794	0.010502	ASPH, BAMBI, BMP4, CREB5, EGR1, ETS1, FOXC1, FZD4, GDF6, GLIS2, IL6, IRF1, JUN, MAP2K3, MYBL1, NR2F2, NSD1, RGMB, RUNX1, SMAD3, SOX9, TFAP2A, ZIC2	X	X	X
BEAS-2B	GO:0006366	transcription from RNA polymerase II promoter	BP	22	7.11974	0.000133848	2.58109	0.0180774	CREB5, CSRNP1, DLX2, EGR1, ETS1, ETV1, FLI1, FOSL1, FOXC1, GATA2, GLIS2, GRHL1, HIVEP1, IRF1, JUN, MYBL1, NFAT5, NR3C1, ONECUT2, RUNX1, SOX9, TFAP2A	X	X	X
BEAS-2B	GO:0043066	negative regulation of apoptotic process	BP	20	6.47249	0.000218335	2.64556	0.0257032	AMIGO2, BMP4, FMN2, GREM1, IER3, IL6, MALT1, NGF, PLAC8, PLAUR, PLK2, PLK3, SERPINB2, SMAD3, SMAD6, SOCS3, SOX9, TFAP2A, TNFSF18, VEGFA	X	X	X
BEAS-2B	GO:0045892	negative regulation of transcription, DNA-templated	BP	20	6.47249	0.000676172	2.41228	0.0656693	ATP8B1, BMP4, CCDC85B, GLIS2, GREM1, HDAC9, HSPA8, IRF1, JUN, NR2F2, RUNX1, SMURF2, SOX9, SPEN, TFAP2A, TRIM6, VDR, ZBTB18, ZBTB38, ZIC2	X	X	X
BEAS-2B	GO:0042803	protein homodimerization activity	MF	20	6.47249	0.0279086	1.69411	0.416658	ADRB2, ALS2, ERBB3, EXT1, FZD4, GDF6, HMOX1, IRAK2, JUN, KIT, MID1, NOG, NR2F2, PDGFA, RUNX1, SMAD3, TENM2, TFAP2A, VEGFA, ZBTB38		X	X
BEAS-2B	GO:0008285	negative regulation of cell proliferation	BP	19	6.14887	0.000112558	2.88773	0.0177385	ADAMTS1, BMP4, CDK6, CXCL1, CXCL8, DLC1, E2F7, ETS1, FGFBP1, FOSL1, GPNMB, IL6, IRF1, JUN, LYN, SMAD6, TFAP2A, VDR, VEGFC	X	X	X
BEAS-2B	GO:0008284	positive regulation of cell proliferation	BP	19	6.14887	0.00079827	2.45395	0.0733556	BAMBI, EIF5A2, ETS1, FGF1, FGF5, FGFBP1, FOSL1, GCNT2, GREM1, HBEGF, IL11, IL6, KIT, LYN, PDGFA, PLAC8, SOX9, VEGFA, VEGFC	X	X	X
BEAS-2B	GO:0043565	sequence-specific DNA binding	MF	18	5.82524	0.00453589	2.14871	0.172109	CREB5, CSRNP1, EGR1, ETS1, ETV1, FLI1, FOXC1, GRHL1, HIVEP1, IRF1, JUN, MKX, NR2F2, NR3C1, SMAD3, TFAP2A, VDR, ZBTB18	X	X	X
BEAS-2B	GO:0042802	identical protein binding	MF	18	5.82524	0.0980845	1.48603	0.760605	C1QTNF2, CLDN1, CTSC, E2F7, EPHA4, ERBB3, ETS1, JUN, MAPRE2, MID1, RGMB, SLC2A1, SMAD3, SMAD6, SMURF2, UAP1, UBASH3B, VEGFA		X	X
BEAS-2B	GO:0030335	positive regulation of cell migration	BP	17	5.50162	7.23776e-08	5.5607	0.000138087	BMP4, F3, FGF1, GCNT2, GPNMB, HBEGF, KIT, LYN, ONECUT2, PDGFA, PLAU, S1PR1, SEMA3D, SEMA3E, SEMA7A, SMAD3, VEGFA	X	X	X
BEAS-2B	GO:0001525	angiogenesis	BP	15	4.85437	2.17585e-05	4.04841	0.00689539	ACKR3, CCL2, CXCL8, EFNA1, FGF1, HMOX1, JUN, NOV, NRP1, PDGFA, S1PR1, TNFRSF12A, TSPAN12, VEGFA, VEGFC	X	X	X
BEAS-2B	GO:0001077	transcriptional activator activity, RNA polymerase II core promoter proximal region sequence-specific binding	MF	15	4.85437	3.04122e-05	3.9302	0.0069252	EGR1, ETV1, FLI1, FOSL1, GATA2, GLIS2, GRHL1, IRF1, JUN, MYBL1, NFAT5, NR3C1, ONECUT2, SOX9, TFAP2A	X	X	X
BEAS-2B	GO:0046982	protein heterodimerization activity	MF	15	4.85437	0.0189303	1.99468	0.368519	AGTR1, ERBB3, EXT1, FZD4, IRAK2, JUN, MID1, MPP7, PDGFA, RUNX1, SIM2, SMAD3, SOX9, TENM2, VEGFA	X	X	X
BEAS-2B	GO:0006915	apoptotic process	BP	15	4.85437	0.0898301	1.59223	0.908783	CSRNP1, CTSC, DLC1, DRAM1, EVA1A, GDF6, GREM1, IER3, IRF1, NR3C1, PHLDA2, PLK3, PPP2R2B, SEMA3A, TNFSF9	X	X	X
BEAS-2B	GO:0008083	growth factor activity	MF	14	4.53074	2.26998e-06	5.34378	0.00103684	BMP4, CXCL1, FGF1, FGF5, GDF15, GDF6, HBEGF, IL11, IL6, NGF, NOV, PDGFA, VEGFA, VEGFC	X	X	X
BEAS-2B	GO:0006954	inflammatory response	BP	14	4.53074	0.0106651	2.22324	0.378596	CCL2, CRHBP, CXCL1, CXCL8, EPHA2, HDAC9, HRH1, IL6, IRAK2, KIT, LYN, SCN9A, SEMA7A, TNFRSF11B	X	X	X
BEAS-2B	GO:0006955	immune response	BP	14	4.53074	0.0236722	2.00145	0.564424	CCL2, CTSC, CXCL1, CXCL8, ETS1, GEM, IL6, MBP, PDCD1LG2, SEMA7A, SMAD3, SMAD6, TNFRSF11B, TNFSF9	X	X	X
BEAS-2B	GO:0030154	cell differentiation	BP	14	4.53074	0.0443313	1.82383	0.74123	CCDC85B, DUSP6, FGF1, FLI1, HERC4, MAP3K20, MYBL1, NHS, ONECUT2, RBM24, SH2B3, SIM2, SLC7A5, ZIC2	X	X	X
BEAS-2B	GO:0007267	cell-cell signaling	BP	13	4.20712	0.00111525	3.08041	0.0848905	ADRB2, EFNA1, FGF5, FGFBP1, GDF15, GREM1, IL11, NGF, NOV, NRP1, PDGFA, TNFSF18, TNFSF9	X	X	X
BEAS-2B	GO:0000165	MAPK cascade	BP	13	4.20712	0.00145093	2.98635	0.104896	CCL2, DUSP6, EFNA1, ERBB3, FGF1, FGF5, HBEGF, KIT, MAP2K3, PDGFA, PSME4, RASGRP3, SPRED1		X	X
BEAS-2B	GO:0000978	RNA polymerase II core promoter proximal region sequence-specific DNA binding	MF	13	4.20712	0.0127047	2.26439	0.290872	ETV1, FLI1, FOSL1, GRHL1, IRF1, JUN, MYBL1, NFAT5, NR3C1, ONECUT2, SMAD3, SMAD6, TFAP2A	X	X	X
BEAS-2B	GO:0035556	intracellular signal transduction	BP	13	4.20712	0.0367499	1.9415	0.684075	ARHGAP29, CXCL1, CXCL8, DCDC2, DNMBP, FMN2, HMOX1, IGFBP5, KIT, MAP3K20, RGS7, SH2B3, TUFT1	X	X	X
BEAS-2B	GO:0018108	peptidyl-tyrosine phosphorylation	BP	12	3.8835	4.91121e-05	4.7205	0.0116452	ABL2, EPHA2, EPHA4, EPHA5, ERBB3, FGF1, FGF5, HBEGF, KIT, LYN, MAP2K3, PRAG1		X	X
BEAS-2B	GO:0008201	heparin binding	MF	12	3.8835	5.78754e-05	4.63764	0.00877786	ADAMTS1, ADAMTS3, ADAMTS5, BMP4, CCL2, FGF1, FGFBP1, GPNMB, HBEGF, NOV, NRP1, VEGFA	X	X	X
BEAS-2B	GO:0070374	positive regulation of ERK1 and ERK2 cascade	BP	12	3.8835	0.000163877	4.12707	0.0206311	ACKR3, BMP4, CCL2, FGF1, GCNT2, GPNMB, IL6, JUN, NRP1, PDGFA, SEMA7A, VEGFA	X	X	X
BEAS-2B	GO:0003682	chromatin binding	MF	12	3.8835	0.0527358	1.89775	0.586976	AJUBA, DLX2, FLI1, GATA2, JUN, NSD1, PLAC8, SATB1, SMAD6, SOX9, TFAP2A, TLE4		X
BEAS-2B	GO:0010628	positive regulation of gene expression	BP	11	3.55987	0.0121687	2.52691	0.391663	CDK6, ERBB3, IL6, KIT, NGF, NOG, SMAD3, TFAP2A, TRIM6, VDR, VEGFA		X	X
BEAS-2B	GO:0005096	GTPase activator activity	MF	11	3.55987	0.0153058	2.43795	0.324027	ARAP2, ARHGAP29, DLC1, DOCK4, JUN, RASGRP3, RGS3, RGS4, RGS7, RIN2, SIPA1L2	X	X
BEAS-2B	GO:0005102	receptor binding	MF	11	3.55987	0.0605105	1.92687	0.613585	ABL2, C1QTNF2, CCL2, CXCL1, EFNA1, LYN, NPPB, PLAUR, TENM2, TNFSF18, TNFSF9	X	X
BEAS-2B	GO:0045766	positive regulation of angiogenesis	BP	10	3.23625	0.000124899	5.2336	0.0181654	CXCL8, ETS1, F3, FGF1, GATA2, GREM1, HMOX1, RUNX1, VEGFA, VEGFC	X	X	X
BEAS-2B	GO:0004713	protein tyrosine kinase activity	MF	10	3.23625	0.000306355	4.64926	0.0276166	ABL2, EPHA2, EPHA4, ERBB3, FGF1, FGF5, HBEGF, KIT, LYN, MAP2K3		X	X
BEAS-2B	GO:0005125	cytokine activity	MF	10	3.23625	0.00225125	3.51336	0.136827	BMP4, GDF15, GDF6, GREM1, IL11, IL6, TNFRSF11B, TNFSF18, TNFSF9, VEGFA	X	X	X
BEAS-2B	GO:0007264	small GTPase mediated signal transduction	BP	10	3.23625	0.0216635	2.4466	0.538769	ARL15, ARL4C, DOCK10, DOCK4, GEM, HMOX1, RAB30, RASGRP3, RIN2, RND3	X	X
BEAS-2B	GO:0042493	response to drug	BP	10	3.23625	0.0666915	1.97982	0.851703	CCND1, DUSP6, FOSL1, HTR1D, IL6, JUN, LYN, SLC8A1, TNFRSF11B, VEGFC	X	X	X
BEAS-2B	GO:0001666	response to hypoxia	BP	9	2.91262	0.00798518	3.14929	0.317793	AJUBA, CCL2, EGR1, ETS1, HMOX1, PLAU, SMAD3, VEGFA, VEGFC	X	X	X
BEAS-2B	GO:0007596	blood coagulation	BP	9	2.91262	0.0117057	2.9439	0.38639	EHD1, F3, GATA2, IRF1, LYN, PLAU, PLAUR, SH2B3, TFPI2	X	X	X
BEAS-2B	GO:0000977	RNA polymerase II regulatory region sequence-specific DNA binding	MF	9	2.91262	0.0197781	2.67556	0.366477	DLX2, E2F7, EGR1, FOXC1, GATA2, GLIS2, RUNX1, SATB1, SMAD3		X
BEAS-2B	GO:0008134	transcription factor binding	MF	9	2.91262	0.0896262	1.95957	0.738418	CCND1, ETS1, FOXC1, GATA2, HDAC9, JUN, RUNX1, SMAD3, TRIM6	X	X	X
BEAS-2B	GO:0045765	regulation of angiogenesis	BP	8	2.589	5.9152e-07	15.532	0.000376136	EFNA1, EPHA2, ETS1, GPNMB, HMOX1, IL6, TNFRSF12A, TSPAN12		X	X
BEAS-2B	GO:0060326	cell chemotaxis	BP	8	2.589	9.69022e-05	7.40755	0.0166685	AGTR1, CCL2, CXCL1, DOCK4, EPHA2, HBEGF, KIT, NOV		X	X
BEAS-2B	GO:0014066	regulation of phosphatidylinositol 3-kinase signaling	BP	8	2.589	0.000306341	6.17296	0.0319554	C3orf58, ERBB3, FGF1, FGF5, HBEGF, IER3, KIT, PDGFA		X	X
BEAS-2B	GO:0009887	organ morphogenesis	BP	8	2.589	0.000834954	5.2336	0.0698817	CCL2, FLI1, GATA2, NRP1, ONECUT2, PDGFA, PHLDA2, VEGFC	X	X	X
BEAS-2B	GO:0000187	activation of MAPK activity	BP	8	2.589	0.0020158	4.49992	0.132894	ADORA2B, C1QTNF2, DUSP6, EFNA1, FGF1, IRAK2, KIT, MAP2K3		X	X
BEAS-2B	GO:0006935	chemotaxis	BP	8	2.589	0.00420333	3.94665	0.210518	ACKR3, CCL2, CXCL1, CXCL8, FOSL1, PLAU, PLAUR, S1PR1	X	X	X
BEAS-2B	GO:0008360	regulation of cell shape	BP	8	2.589	0.00878402	3.43922	0.330221	BAMBI, CCL2, DLC1, FGD6, IL6, KIT, SEMA3E, VEGFA		X	X
BEAS-2B	GO:0007411	axon guidance	BP	8	2.589	0.0167864	3.02825	0.469184	EFNA1, EPHA5, ETV1, EXT1, FLRT2, NRP1, SEMA3A, TENM2	X	X	X
BEAS-2B	GO:0000981	RNA polymerase II transcription factor activity, sequence-specific DNA binding	MF	8	2.589	0.0210518	2.89287	0.370618	ETS1, FAM200B, FLI1, FOXC1, JUN, SIM2, SOX9, TFAP2A		X	X
BEAS-2B	GO:0042127	regulation of cell proliferation	BP	8	2.589	0.034599	2.60265	0.673633	ABL2, AGTR1, ERBB3, JUN, KIT, PLAU, SOX9, TNFRSF11B		X	X
BEAS-2B	GO:0001701	in utero embryonic development	BP	8	2.589	0.0363717	2.57482	0.686157	ALS2, FOSL1, FOXC1, NOG, PTPRR, SMAD3, VEGFA, ZMIZ1		X
BEAS-2B	GO:0003714	transcription corepressor activity	MF	8	2.589	0.046664	2.43685	0.568274	AJUBA, CCND1, E2F7, HDAC9, NR2F2, NSD1, RUNX1, TLE4		X
BEAS-2B	GO:0004871	signal transducer activity	MF	8	2.589	0.0477059	2.42491	0.562799	FST, HMOX1, MALT1, PLCXD2, PLK2, RASGRP3, RGS7, SH2B3	X	X
BEAS-2B	GO:0044212	transcription regulatory region DNA binding	MF	8	2.589	0.0575055	2.32245	0.606749	FOXC1, GLIS2, GRHL1, HIVEP1, JUN, SMAD3, SMAD6, TFAP2A	X	X	X
BEAS-2B	GO:0000188	inactivation of MAPK activity	BP	7	2.26537	2.65166e-06	16.8522	0.00126405	DUSP14, DUSP4, DUSP6, DUSP8, RGS3, RGS4, SPRED1		X	X
BEAS-2B	GO:0001938	positive regulation of endothelial cell proliferation	BP	7	2.26537	0.000976358	6.10586	0.0778384	BMP4, CCL2, F3, JUN, NRP1, VEGFA, VEGFC	X	X	X
BEAS-2B	GO:0030509	BMP signaling pathway	BP	7	2.26537	0.00161735	5.54348	0.112001	BMP4, EGR1, GDF6, NOG, RGMB, SMAD6, SMURF2		X	X
BEAS-2B	GO:0042060	wound healing	BP	7	2.26537	0.00210446	5.26631	0.129428	ERBB3, IL6, MACF1, NOG, PDGFA, SERPINB2, SMAD3		X
BEAS-2B	GO:0007179	transforming growth factor beta receptor signaling pathway	BP	7	2.26537	0.00423791	4.5794	0.206671	BAMBI, CCL2, GCNT2, GDF15, JUN, SMAD3, SMAD6	X	X
BEAS-2B	GO:0004725	protein tyrosine phosphatase activity	MF	7	2.26537	0.00558478	4.32846	0.178708	DUSP14, DUSP4, DUSP6, DUSP8, PTPRE, PTPRR, UBASH3B		X	X
BEAS-2B	GO:0035335	peptidyl-tyrosine dephosphorylation	BP	7	2.26537	0.00605336	4.2556	0.275159	DUSP14, DUSP4, DUSP6, DUSP8, PTPRE, PTPRR, UBASH3B		X	X
BEAS-2B	GO:0001649	osteoblast differentiation	BP	7	2.26537	0.00765813	4.05101	0.313467	BMP4, EPHA2, GPNMB, IGFBP5, LRRC17, NOG, SEMA7A		X
BEAS-2B	GO:0048015	phosphatidylinositol-mediated signaling	BP	7	2.26537	0.00837875	3.97457	0.323999	ERBB3, FGF1, FGF5, HBEGF, KIT, NGF, PDGFA		X	X
BEAS-2B	GO:0005088	Ras guanyl-nucleotide exchange factor activity	MF	7	2.26537	0.0108112	3.76388	0.266902	ERBB3, FGF1, FGF5, HBEGF, KIT, PDGFA, RASGRP3		X
BEAS-2B	GO:0001501	skeletal system development	BP	7	2.26537	0.0265546	3.07522	0.600277	EPHA2, EXT1, FOXC1, NOG, SOX9, TNFRSF11B, VDR	X	X	X
BEAS-2B	GO:0050919	negative chemotaxis	BP	6	1.94175	0.000225274	10.6211	0.0249695	FLRT2, PDGFA, SEMA3A, SEMA3D, SEMA3E, SEMA7A		X	X
BEAS-2B	GO:0048661	positive regulation of smooth muscle cell proliferation	BP	6	1.94175	0.00311795	6.01864	0.174862	BMP4, HBEGF, HMOX1, IL6, JUN, S1PR1		X	X
BEAS-2B	GO:0050679	positive regulation of epithelial cell proliferation	BP	6	1.94175	0.00311795	6.01864	0.174862	BMP4, FGF1, IL6, NOG, SOX9, VEGFA		X
BEAS-2B	GO:0046934	phosphatidylinositol-4,5-bisphosphate 3-kinase activity	MF	6	1.94175	0.00320435	5.98405	0.167517	ERBB3, FGF1, FGF5, HBEGF, KIT, PDGFA		X
BEAS-2B	GO:0060395	SMAD protein signal transduction	BP	6	1.94175	0.00359687	5.82449	0.193338	BMP4, GDF15, GDF6, JUN, NCEH1, SMAD3		X	X
BEAS-2B	GO:0030512	negative regulation of transforming growth factor beta receptor signaling pathway	BP	6	1.94175	0.00412641	5.64247	0.212644	BAMBI, ONECUT2, PMEPA1, SMAD3, SMAD6, SMURF2	X	X
BEAS-2B	GO:0008237	metallopeptidase activity	MF	6	1.94175	0.0099208	4.58038	0.261964	ADAM12, ADAMTS1, ADAMTS5, ADAMTS6, ADAMTSL1, STAMBPL1		X
BEAS-2B	GO:0043410	positive regulation of MAPK cascade	BP	6	1.94175	0.0110618	4.45825	0.382671	ADRB2, IL11, IL6, KIT, PDGFA, TNFRSF11B	X	X
BEAS-2B	GO:0008543	fibroblast growth factor receptor signaling pathway	BP	6	1.94175	0.0116252	4.40388	0.390914	FGF1, FGF5, FGFBP1, FLRT2, GALNT3, SPRED1		X	X
BEAS-2B	GO:0050731	positive regulation of peptidyl-tyrosine phosphorylation	BP	6	1.94175	0.0116252	4.40388	0.390914	EFNA1, IL11, IL6, NRP1, VEGFA, VEGFC	X	X
BEAS-2B	GO:0051897	positive regulation of protein kinase B signaling	BP	6	1.94175	0.0128099	4.29903	0.400993	F3, GCNT2, HBEGF, IGFBP5, IL6, PDGFA		X	X
BEAS-2B	GO:0046854	phosphatidylinositol phosphorylation	BP	6	1.94175	0.019961	3.84168	0.516093	ERBB3, FGF1, FGF5, HBEGF, KIT, PDGFA		X
BEAS-2B	GO:0005178	integrin binding	MF	6	1.94175	0.0274834	3.53344	0.425197	ADAMTS5, FGF1, GPNMB, LYN, NOV, SEMA7A		X	X
BEAS-2B	GO:0001764	neuron migration	BP	6	1.94175	0.0303925	3.43922	0.637712	DCDC2, GATA2, NAV1, NR2F2, NRP1, SEMA3A	X	X
BEAS-2B	GO:0004222	metalloendopeptidase activity	MF	6	1.94175	0.0360829	3.28328	0.489207	ADAM12, ADAMTS1, ADAMTS3, ADAMTS5, ADAMTS6, MMP1		X	X
BEAS-2B	GO:0001934	positive regulation of protein phosphorylation	BP	6	1.94175	0.0600896	2.84345	0.828775	BMP4, CCND1, GPNMB, PLAUR, SOX9, VEGFA		X	X
BEAS-2B	GO:0030036	actin cytoskeleton organization	BP	6	1.94175	0.0650808	2.77783	0.848659	ABL2, CXCL1, DLC1, FGD6, PDGFA, RND3		X
BEAS-2B	GO:0019221	cytokine-mediated signaling pathway	BP	6	1.94175	0.0667947	2.75663	0.848063	CCL2, F3, FLRT2, IL6, KIT, SOCS3		X	X
BEAS-2B	GO:0043524	negative regulation of neuron apoptotic process	BP	6	1.94175	0.0685337	2.73574	0.851604	CCL2, ERBB3, HMOX1, JUN, NGF, NRP1	X	X
BEAS-2B	GO:0007605	sensory perception of sound	BP	6	1.94175	0.0702975	2.71518	0.855084	ATP8B1, DCDC2, FZD4, LRIG1, MBP, TFAP2A		X
BEAS-2B	GO:0038191	neuropilin binding	MF	5	1.61812	7.82388e-05	20.6117	0.0088993	SEMA3A, SEMA3D, SEMA3E, SEMA7A, VEGFA		X	X
BEAS-2B	GO:0048843	negative regulation of axon extension involved in axon guidance	BP	5	1.61812	0.000824632	11.5743	0.0722144	NRP1, SEMA3A, SEMA3D, SEMA3E, SEMA7A		X
BEAS-2B	GO:0045499	chemorepellent activity	MF	5	1.61812	0.000863953	11.451	0.0637127	FLRT2, SEMA3A, SEMA3D, SEMA3E, SEMA7A	X	X	X
BEAS-2B	GO:0071526	semaphorin-plexin signaling pathway	BP	5	1.61812	0.00206122	9.11915	0.131165	NRP1, SEMA3A, SEMA3D, SEMA3E, SEMA7A		X
BEAS-2B	GO:0030501	positive regulation of bone mineralization	BP	5	1.61812	0.00257011	8.59805	0.150977	ADRB2, BMP4, SLC8A1, SMAD3, TFAP2A		X
BEAS-2B	GO:0050918	positive chemotaxis	BP	5	1.61812	0.00257011	8.59805	0.150977	BMP4, GPNMB, NRP1, VEGFA, VEGFC		X
BEAS-2B	GO:0005160	transforming growth factor beta receptor binding	MF	5	1.61812	0.00456202	7.36133	0.159816	BMP4, GDF15, GDF6, SMAD3, SMURF2		X
BEAS-2B	GO:0019902	phosphatase binding	MF	5	1.61812	0.00584876	6.87057	0.174265	CTSC, SH2D4A, SMAD3, SPRED1, SYTL2		X
BEAS-2B	GO:0010595	positive regulation of endothelial cell migration	BP	5	1.61812	0.00695113	6.542	0.302118	BMP4, ETS1, FGF1, NRP1, VEGFA		X
BEAS-2B	GO:0051781	positive regulation of cell division	BP	5	1.61812	0.00750079	6.40281	0.314796	FGF1, FGF5, PDGFA, VEGFA, VEGFC		X	X
BEAS-2B	GO:0001570	vasculogenesis	BP	5	1.61812	0.0137642	5.37378	0.417068	ACKR3, EPHA2, FZD4, VEGFA, ZMIZ1		X
BEAS-2B	GO:0043406	positive regulation of MAP kinase activity	BP	5	1.61812	0.0164154	5.10054	0.468264	AJUBA, FGF1, KIT, PDGFA, VEGFA		X
BEAS-2B	GO:0016525	negative regulation of angiogenesis	BP	5	1.61812	0.019366	4.85374	0.512055	CCL2, EPHA2, FOXC1, NPPB, SEMA3E		X
BEAS-2B	GO:0003705	transcription factor activity, RNA polymerase II distal enhancer sequence-specific binding	MF	5	1.61812	0.0217882	4.68448	0.367202	FOXC1, JUN, SOX9, TLE4, VGLL2		X
BEAS-2B	GO:0071300	cellular response to retinoic acid	BP	5	1.61812	0.0287574	4.29903	0.62346	ABL2, CCL2, FZD4, LYN, SOX9		X
BEAS-2B	GO:0048010	vascular endothelial growth factor receptor signaling pathway	BP	5	1.61812	0.0314607	4.17961	0.644331	CCL2, FOXC1, NRP1, VEGFA, VEGFC	X	X	X
BEAS-2B	GO:0001503	ossification	BP	5	1.61812	0.0437243	3.76165	0.741806	EXT1, FOXC1, LRRC17, RUNX1, SOX9		X
BEAS-2B	GO:0009636	response to toxic substance	BP	5	1.61812	0.0525711	3.54038	0.795095	HTR1D, LYN, MBP, SCN9A, SLC7A11	X	X
BEAS-2B	GO:0048013	ephrin receptor signaling pathway	BP	5	1.61812	0.0544491	3.49921	0.801814	EFNA1, EPHA2, EPHA4, EPHA5, LYN		X
BEAS-2B	GO:0001822	kidney development	BP	5	1.61812	0.0544491	3.49921	0.801814	ADAMTS1, AGTR1, BMP4, TFAP2A, VEGFA		X
BEAS-2B	GO:0001228	transcriptional activator activity, RNA polymerase II transcription regulatory region sequence-specific binding	MF	5	1.61812	0.0674715	3.25448	0.642924	CSRNP1, DLX2, FOXC1, GATA2, RUNX1		X
BEAS-2B	GO:0030182	neuron differentiation	BP	5	1.61812	0.0729512	3.1677	0.861911	EPHA2, FZD4, HDAC9, IER2, S1PR1		X
BEAS-2B	GO:0007169	transmembrane receptor protein tyrosine kinase signaling pathway	BP	5	1.61812	0.0751817	3.13471	0.866707	ABL2, ERBB3, KIT, LYN, NGF		X
BEAS-2B	GO:0071456	cellular response to hypoxia	BP	5	1.61812	0.0751817	3.13471	0.866707	CPEB2, FMN2, HMOX1, SLC8A1, VEGFA	X	X
BEAS-2B	GO:0051091	positive regulation of sequence-specific DNA binding transcription factor activity	BP	5	1.61812	0.0967621	2.86602	0.922304	FOSL1, FZD4, IL6, KIT, ZIC2		X
HBE	GO:0005515	protein binding	MF	132	54.321	0.0145813	1.14773	0.420051	ACKR3, ALS2, AMIGO2, ANTXR2, AREG, ARL14, ARL4C, ARRDC4, ATP2B1, BAZ1A, BCL10, BCL2A1, BMP2, CCND1, CDCP1, CDK6, CREB5, CSRNP1, CTGF, CXCL2, CXCL8, CYB5B, DCDC2, DLC1, DLX2, DOCK4, DRAM1, E2F7, EGR1, EGR2, EHD1, EIF5A2, ENC1, EPHA2, EPHA4, ETS1, EZR, F3, FBXO45, FGFBP1, FLI1, FOSL1, FOXC1, FRMD5, FST, G0S2, GDF15, GLIS2, GLS, GPATCH2L, HDAC9, HEY1, HIVEP1, HK2, HMOX1, HSPA8, HSPH1, ID1, IER3, IL1…	X	X	X
HBE	GO:0045944	positive regulation of transcription from RNA polymerase II promoter	BP	34	13.9918	9.5398e-07	2.57516	0.0005379	BMP2, CITED4, CSRNP1, DLX2, E2F7, EGR1, EGR2, ETS1, FLI1, FOSL1, FOXC1, GLIS2, GRHL1, HEY1, HSPH1, IL11, IL1A, IL1B, INHBA, IRF1, JAG1, JUN, MYBL1, NFAT5, NR3C1, NRG1, PLAC8, POU3F1, SOX9, TFAP2A, VDR, VEGFA, ZBTB38, ZMIZ1	X	X	X
HBE	GO:0007165	signal transduction	BP	31	12.7572	0.000405697	1.98392	0.0354906	CXCL1, CXCL8, DLC1, EXT1, FGFBP1, FST, GDF15, HBEGF, HIVEP1, IL1B, LYN, MAP2K3, NET1, NFAT5, NR3C1, PGF, PLAU, PLAUR, PLCXD2, RAP2B, RASSF10, RGMB, SH2B3, SHB, SLC20A1, SOX9, TENM2, TNFRSF10A, TNFSF9, VDR, VEGFC	X	X	X
HBE	GO:0003700	transcription factor activity, sequence-specific DNA binding	MF	25	10.2881	0.0017098	1.98711	0.109851	CREB5, CSRNP1, DLX2, E2F7, EGR1, EGR2, EGR3, ETS1, FLI1, FOSL1, FOXC1, HEY1, ID1, IRF1, JUN, KLF7, NFAT5, NR3C1, POU3F1, SOX7, SOX9, TFAP2A, TSC22D2, VDR, ZBTB38	X	X	X
HBE	GO:0008285	negative regulation of cell proliferation	BP	23	9.46502	1.8975e-08	4.31546	3.21052e-05	ADAMTS1, BMP2, CDK6, CXCL1, CXCL8, DLC1, E2F7, ETS1, FGFBP1, FOSL1, IL1A, IL1B, IL24, INHBA, IRF1, JUN, LYN, PTGS2, PTHLH, SOX7, TFAP2A, VDR, VEGFC	X	X	X
HBE	GO:0045893	positive regulation of transcription, DNA-templated	BP	23	9.46502	1.74498e-06	3.31829	0.000590328	BAMBI, BCL10, BMP2, CREB5, EGR1, EGR2, ETS1, FOXC1, GLIS2, HAS3, IL1B, INHBA, IRF1, JUN, KLF7, LBH, MAP2K3, MYBL1, POU3F1, RGMB, SOX7, SOX9, TFAP2A	X	X	X
HBE	GO:0008284	positive regulation of cell proliferation	BP	22	9.0535	1.31149e-06	3.50777	0.000554608	AREG, BAMBI, CTGF, EIF5A2, ETS1, FGF5, FGFBP1, FOSL1, HBEGF, IL11, IL24, LYN, NRG1, ODC1, PDGFA, PGF, PLAC8, PTHLH, SOX9, THBS1, VEGFA, VEGFC	X	X	X
HBE	GO:0006954	inflammatory response	BP	20	8.23045	8.78271e-07	3.92089	0.000742741	BMP2, CXCL1, CXCL2, CXCL8, EPHA2, HDAC9, HRH1, IL1A, IL1B, IL24, IL36G, IRAK2, ITCH, LYN, PTAFR, PTGS2, SEMA7A, THBS1, TNFAIP3, TNFRSF10A	X	X	X
HBE	GO:0006915	apoptotic process	BP	20	8.23045	0.000235286	2.62084	0.0245773	BCL10, CSRNP1, DLC1, DRAM1, IER3, IL1A, IL1B, IL24, IRF1, ITCH, NR3C1, PHLDA1, PHLDA2, PLK3, PPP2R2B, SEMA3A, SHB, TNFAIP3, TNFRSF10A, TNFSF9	X	X	X
HBE	GO:0000122	negative regulation of transcription from RNA polymerase II promoter	BP	20	8.23045	0.00385511	2.06391	0.195753	BMP2, CCND1, DLX2, E2F7, EGR1, EZR, FST, GLIS2, HDAC9, HEY1, HIVEP1, ID1, PLK3, SMURF2, TAGLN3, TENM2, TFAP2A, TRIB3, VDR, VEGFA	X	X	X
HBE	GO:0006366	transcription from RNA polymerase II promoter	BP	19	7.81893	0.000196498	2.75188	0.0234707	CREB5, CSRNP1, DLX2, EGR1, EGR2, ETS1, FLI1, FOSL1, FOXC1, GLIS2, GRHL1, HIVEP1, IRF1, JUN, MYBL1, NFAT5, NR3C1, SOX9, TFAP2A	X	X	X
HBE	GO:0043066	negative regulation of apoptotic process	BP	17	6.99588	0.000435173	2.77608	0.0361539	AMIGO2, BCL2A1, CHST11, EGR3, ID1, IER3, ITCH, NGF, PLAC8, PLAUR, PLK2, PLK3, SOCS3, SOX9, TFAP2A, THBS1, VEGFA	X	X	X
HBE	GO:0008083	growth factor activity	MF	16	6.58436	3.3031e-09	7.54416	1.34767e-06	AREG, BMP2, CTGF, CXCL1, FGF5, GDF15, HBEGF, IL11, INHBA, JAG1, NGF, NRG1, PDGFA, PGF, VEGFA, VEGFC	X	X	X
HBE	GO:0045892	negative regulation of transcription, DNA-templated	BP	16	6.58436	0.00305331	2.38239	0.163407	BMP2, GLIS2, HDAC9, HEY1, HSPA8, ID1, IRF1, JUN, NRG1, SMURF2, SOX7, SOX9, TFAP2A, TRIB3, VDR, ZBTB38	X	X	X
HBE	GO:0042803	protein homodimerization activity	MF	16	6.58436	0.0552192	1.67418	0.724046	ALS2, BCL2A1, EXT1, HMOX1, ID1, IRAK2, JUN, MID1, ODC1, PDGFA, PGF, PTGS2, TENM2, TFAP2A, VEGFA, ZBTB38		X	X
HBE	GO:0042802	identical protein binding	MF	16	6.58436	0.0658265	1.63171	0.7507	BCL10, E2F7, EPHA4, ETS1, INHBA, JUN, MID1, RGMB, SLC2A1, SMURF2, THBS1, TNFAIP3, TRPV3, UAP1, UBASH3B, VEGFA		X	X
HBE	GO:0001525	angiogenesis	BP	15	6.17284	1.93263e-06	4.99782	0.000544852	ACKR3, CTGF, CXCL8, HEY1, HMOX1, ID1, JAG1, JUN, PDGFA, PGF, PTGS2, SHB, TNFRSF12A, VEGFA, VEGFC	X	X	X
HBE	GO:0007267	cell-cell signaling	BP	15	6.17284	8.70067e-06	4.38785	0.00210088	AREG, BMP2, CTGF, FGF5, FGFBP1, GDF15, IL11, IL1B, IL36G, INHBA, NGF, PDGFA, PGF, PTHLH, TNFSF9	X	X	X
HBE	GO:0043565	sequence-specific DNA binding	MF	15	6.17284	0.00818981	2.21191	0.311197	CREB5, CSRNP1, EGR1, ETS1, FLI1, FOXC1, GRHL1, HIVEP1, IRF1, JUN, NR3C1, POU3F1, SOX7, TFAP2A, VDR	X	X	X
HBE	GO:0043547	positive regulation of GTPase activity	BP	15	6.17284	0.0203644	1.97259	0.523214	ALS2, ARHGAP18, ARHGAP29, DLC1, DOCK10, DOCK4, FGD6, FGF5, HBEGF, JUN, NET1, NRG1, PDGFA, PLEKHG3, RGS3	X	X	X
HBE	GO:0005125	cytokine activity	MF	14	5.76132	5.34794e-07	6.07605	0.000109092	AREG, BMP2, GDF15, IFNE, IL11, IL1A, IL1B, IL20, IL24, IL36G, INHBA, NRG1, TNFSF9, VEGFA	X	X	X
HBE	GO:0006955	immune response	BP	14	5.76132	0.0045313	2.47081	0.21348	CXCL1, CXCL2, CXCL8, ETS1, IL1A, IL1B, IL20, IL24, PDCD1LG2, PTAFR, SEMA7A, THBS1, TNFRSF10A, TNFSF9	X	X	X
HBE	GO:0001077	transcriptional activator activity, RNA polymerase II core promoter proximal region sequence-specific binding	MF	13	5.34979	6.45194e-05	4.20763	0.00525112	EGR1, EGR2, FLI1, FOSL1, GLIS2, GRHL1, IRF1, JUN, MYBL1, NFAT5, NR3C1, SOX9, TFAP2A	X	X	X
HBE	GO:0010628	positive regulation of gene expression	BP	13	5.34979	0.000223807	3.68669	0.0249322	BMP2, CDK6, CTGF, EZR, ID1, IL1A, IL1B, INHBA, NGF, POU3F1, TFAP2A, VDR, VEGFA		X	X
HBE	GO:0046982	protein heterodimerization activity	MF	13	5.34979	0.0191643	2.13548	0.482068	BCL2A1, BMP2, EXT1, INHBA, IRAK2, ITGA2, JUN, MID1, PDGFA, PGF, SOX9, TENM2, VEGFA	X	X	X
HBE	GO:0007275	multicellular organism development	BP	13	5.34979	0.0491033	1.85396	0.746924	ENC1, EPHA2, GRHL1, HIVEP1, JAG1, LBH, MICALCL, PSME4, SHISA2, SPRED1, SPRED2, SPRY4, TNFRSF10A			X
HBE	GO:0035556	intracellular signal transduction	BP	12	4.93827	0.0203285	2.21243	0.530196	ARHGAP29, CTGF, CXCL1, CXCL8, DCDC2, HMOX1, MAP3K20, NET1, NRG1, SH2B3, TUFT1, WSB1	X	X	X
HBE	GO:0030154	cell differentiation	BP	12	4.93827	0.0474297	1.92989	0.745963	CTGF, DUSP6, FLI1, HERC4, INHBA, MAP3K20, MICALCL, MYBL1, NHS, PGF, SH2B3, SHB	X	X	X
HBE	GO:0030335	positive regulation of cell migration	BP	11	4.52675	0.000192077	4.4419	0.024692	BMP2, F3, HBEGF, LYN, PDGFA, PLAU, SEMA3D, SEMA4B, SEMA7A, THBS1, VEGFA	X	X	X
HBE	GO:0042493	response to drug	BP	11	4.52675	0.00804445	2.68852	0.315877	CCND1, DUSP6, FOSL1, INHBA, ITGA2, JUN, LYN, PGF, PTGS2, THBS1, VEGFC	X	X	X
HBE	GO:0008283	cell proliferation	BP	11	4.52675	0.0259546	2.23309	0.589304	AREG, CXCL1, FGF5, FOXC1, IL1A, ITGA2, LIPG, MAP3K20, NRG1, POLR3G, TNFSF9	X		X
HBE	GO:0045766	positive regulation of angiogenesis	BP	10	4.11523	2.43825e-05	6.46095	0.00457348	CXCL8, ETS1, F3, HMOX1, IL1A, IL1B, PGF, THBS1, VEGFA, VEGFC	X	X	X
HBE	GO:0001666	response to hypoxia	BP	10	4.11523	0.000528001	4.31982	0.0416604	BMP2, EGR1, ETS1, HMOX1, ITGA2, PGF, PLAU, THBS1, VEGFA, VEGFC	X	X	X
HBE	GO:0043065	positive regulation of apoptotic process	BP	10	4.11523	0.0200285	2.4767	0.532669	BCL2A1, BMP2, DUSP6, FOSL1, HMOX1, MAP3K20, NET1, NGF, PTGS2, TNFRSF12A	X		X
HBE	GO:0000978	RNA polymerase II core promoter proximal region sequence-specific DNA binding	MF	10	4.11523	0.0433156	2.15168	0.654499	EGR2, FLI1, FOSL1, GRHL1, IRF1, JUN, MYBL1, NFAT5, NR3C1, TFAP2A	X	X	X
HBE	GO:0000165	MAPK cascade	BP	9	3.7037	0.0252015	2.55232	0.585788	DUSP6, FGF5, HBEGF, IL1B, MAP2K3, NRG1, PDGFA, PSME4, SPRED1		X	X
HBE	GO:0008134	transcription factor binding	MF	9	3.7037	0.0331791	2.42064	0.600597	BCL10, CCND1, ETS1, FOXC1, HDAC9, HEY1, ID1, JUN, TNFRSF10A	X	X	X
HBE	GO:0000187	activation of MAPK activity	BP	8	3.29218	0.000592367	5.55521	0.0445491	ADORA2B, BMP2, DUSP6, IL1B, IRAK2, MAP2K3, NRG1, THBS1		X	X
HBE	GO:0007219	Notch signaling pathway	BP	8	3.29218	0.000909663	5.16876	0.0597354	BMP2, CDH6, CDK6, FOXC1, HEY1, ITCH, JAG1, SOX9	X		X
HBE	GO:0006935	chemotaxis	BP	8	3.29218	0.00128555	4.87219	0.0803053	ACKR3, CXCL1, CXCL2, CXCL8, FOSL1, PLAU, PLAUR, PTAFR	X	X	X
HBE	GO:0018108	peptidyl-tyrosine phosphorylation	BP	8	3.29218	0.00459594	3.88501	0.210369	EPHA2, EPHA4, FGF5, HBEGF, LYN, MAP2K3, NRG1, PRAG1		X	X
HBE	GO:0008201	heparin binding	MF	8	3.29218	0.00501674	3.81923	0.254083	ADAMTS1, CTGF, FGFBP1, HBEGF, LIPG, PGF, THBS1, VEGFA	X	X	X
HBE	GO:0007596	blood coagulation	BP	8	3.29218	0.0121414	3.23047	0.388671	EHD1, F3, IRF1, ITGA2, LYN, PLAU, PLAUR, SH2B3	X	X	X
HBE	GO:0044212	transcription regulatory region DNA binding	MF	8	3.29218	0.021673	2.86891	0.497259	EGR2, FOXC1, GLIS2, GRHL1, HIVEP1, JUN, SOX7, TFAP2A	X	X	X
HBE	GO:0007399	nervous system development	BP	8	3.29218	0.0908982	2.0711	0.916314	CXCL1, ENC1, FGF5, GLIS2, INHBA, JAG1, NRG1, VEGFA			X
HBE	GO:0051781	positive regulation of cell division	BP	7	2.88066	3.67374e-05	11.0661	0.0061968	FGF5, IL1A, IL1B, PDGFA, PGF, VEGFA, VEGFC		X	X
HBE	GO:0048661	positive regulation of smooth muscle cell proliferation	BP	7	2.88066	0.000148192	8.66844	0.0206798	HBEGF, HMOX1, ITGA2, JUN, PTAFR, PTGS2, THBS1		X	X
HBE	GO:0001938	positive regulation of endothelial cell proliferation	BP	7	2.88066	0.000321067	7.53777	0.0314554	BMP2, EGR3, F3, JUN, PGF, VEGFA, VEGFC	X	X	X
HBE	GO:0071260	cellular response to mechanical stimulus	BP	7	2.88066	0.00037516	7.32544	0.0346569	BCL10, IL1B, IRF1, ITGA2, PTGS2, SOX9, TNFRSF10A			X
HBE	GO:0008543	fibroblast growth factor receptor signaling pathway	BP	7	2.88066	0.000811954	6.34276	0.0556572	CTGF, FGF5, FGFBP1, FLRT2, GALNT3, SPRED1, SPRED2		X	X
HBE	GO:0048015	phosphatidylinositol-mediated signaling	BP	7	2.88066	0.00303501	4.90666	0.167798	EZR, FGF5, HBEGF, NGF, NRG1, PDGFA, PTAFR		X	X
HBE	GO:0004713	protein tyrosine kinase activity	MF	7	2.88066	0.00797302	4.02024	0.33519	EPHA2, EPHA4, FGF5, HBEGF, LYN, MAP2K3, NRG1		X	X
HBE	GO:0019221	cytokine-mediated signaling pathway	BP	7	2.88066	0.00845173	3.97028	0.321681	F3, FLRT2, IFNE, IL1A, IL1B, IL36G, SOCS3		X	X
HBE	GO:0001501	skeletal system development	BP	7	2.88066	0.010409	3.7964	0.357642	BMP2, EPHA2, EXT1, FOXC1, PTHLH, SOX9, VDR	X	X	X
HBE	GO:0000981	RNA polymerase II transcription factor activity, sequence-specific DNA binding	MF	7	2.88066	0.0245648	3.12686	0.515592	ETS1, FAM200B, FLI1, FOXC1, JUN, SOX9, TFAP2A		X	X
HBE	GO:0070374	positive regulation of ERK1 and ERK2 cascade	BP	7	2.88066	0.0307018	2.97204	0.630462	ACKR3, BMP2, CTGF, JUN, PDGFA, SEMA7A, VEGFA	X	X	X
HBE	GO:0042127	regulation of cell proliferation	BP	7	2.88066	0.0386566	2.81138	0.69613	CHST11, CXCL2, JAG1, JUN, PLAU, SOX9, TNFRSF10A		X	X
HBE	GO:0000188	inactivation of MAPK activity	BP	6	2.46914	1.76372e-05	17.8322	0.00372336	DUSP4, DUSP6, DUSP8, RGS3, SPRED1, SPRED2		X	X
HBE	GO:0045499	chemorepellent activity	MF	6	2.46914	2.2953e-05	16.9744	0.00311678	FLRT2, NRG1, SEMA3A, SEMA3D, SEMA4B, SEMA7A	X	X	X
HBE	GO:0050919	negative chemotaxis	BP	6	2.46914	8.37331e-05	13.1119	0.0127976	FLRT2, PDGFA, SEMA3A, SEMA3D, SEMA4B, SEMA7A		X	X
HBE	GO:0014066	regulation of phosphatidylinositol 3-kinase signaling	BP	6	2.46914	0.00394609	5.71545	0.194109	C3orf58, FGF5, HBEGF, IER3, NRG1, PDGFA		X	X
HBE	GO:0009887	organ morphogenesis	BP	6	2.46914	0.00791108	4.84571	0.318845	BMP2, FLI1, ITGA2, PDGFA, PHLDA2, VEGFC	X	X	X
HBE	GO:0005178	integrin binding	MF	6	2.46914	0.0121128	4.36484	0.391781	CTGF, ITGA2, LYN, NRG1, SEMA7A, THBS1		X	X
HBE	GO:0001934	positive regulation of protein phosphorylation	BP	6	2.46914	0.0281938	3.51028	0.605669	BMP2, CCND1, IL1B, PLAUR, SOX9, VEGFA		X	X
HBE	GO:0008360	regulation of cell shape	BP	6	2.46914	0.040324	3.18432	0.705297	ARHGAP18, BAMBI, DLC1, EZR, FGD6, VEGFA		X	X
HBE	GO:0007050	cell cycle arrest	BP	6	2.46914	0.0413697	3.16174	0.708445	CDK6, CXCL8, INHBA, IRF1, MAP3K20, THBS1	X		X
HBE	GO:0007411	axon guidance	BP	6	2.46914	0.0627764	2.80381	0.819862	EXT1, EZR, FLRT2, KLF7, SEMA3A, TENM2	X	X	X
HBE	GO:0038191	neuropilin binding	MF	5	2.05761	3.423e-05	25.4615	0.00348543	SEMA3A, SEMA3D, SEMA4B, SEMA7A, VEGFA		X	X
HBE	GO:0045765	regulation of angiogenesis	BP	5	2.05761	0.000743312	11.984	0.053233	EPHA2, ETS1, HMOX1, ID1, TNFRSF12A		X	X
HBE	GO:0045786	negative regulation of cell cycle	BP	5	2.05761	0.00146532	10.0407	0.087798	BMP2, CDK6, ETS1, INHBA, PTGS2			X
HBE	GO:0070373	negative regulation of ERK1 and ERK2 cascade	BP	5	2.05761	0.00756699	6.40525	0.31477	DUSP4, DUSP6, EZR, LYN, SPRY4			X
HBE	GO:0060395	SMAD protein signal transduction	BP	5	2.05761	0.00954638	5.99201	0.347606	BMP2, GDF15, INHBA, JUN, NCEH1		X	X
HBE	GO:0050727	regulation of inflammatory response	BP	5	2.05761	0.0100889	5.8969	0.355916	IL20, LYN, PTGS2, SEMA7A, TNFAIP3			X
HBE	GO:0060326	cell chemotaxis	BP	5	2.05761	0.011233	5.71545	0.372612	CXCL1, CXCL2, DOCK4, EPHA2, HBEGF		X	X
HBE	GO:0048010	vascular endothelial growth factor receptor signaling pathway	BP	5	2.05761	0.0158823	5.15978	0.46739	FOXC1, PGF, SHB, VEGFA, VEGFC	X	X	X
HBE	GO:0030509	BMP signaling pathway	BP	5	2.05761	0.0190094	4.88822	0.521949	BMP2, EGR1, ID1, RGMB, SMURF2		X	X
HBE	GO:0035023	regulation of Rho protein signal transduction	BP	5	2.05761	0.0234203	4.58647	0.566294	ALS2, DLC1, FGD6, NET1, PLEKHG3			X
HBE	GO:0051897	positive regulation of protein kinase B signaling	BP	5	2.05761	0.026341	4.42267	0.587541	F3, HBEGF, NRG1, PDGFA, THBS1		X	X
HBE	GO:0007565	female pregnancy	BP	5	2.05761	0.0316747	4.17421	0.635246	ETS1, FOSL1, ITGA2, PGF, PTHLH			X
HBE	GO:0032355	response to estradiol	BP	5	2.05761	0.033973	4.08247	0.654685	AREG, CCND1, CTGF, ETS1, PTGS2			X
HBE	GO:0004725	protein tyrosine phosphatase activity	MF	5	2.05761	0.0418032	3.81923	0.663415	DUSP4, DUSP6, DUSP8, PTPRE, UBASH3B		X	X
HBE	GO:0007229	integrin-mediated signaling pathway	BP	5	2.05761	0.0441154	3.75257	0.725799	ADAM12, ADAMTS1, CTGF, ITGA2, SEMA7A			X
HBE	GO:0035335	peptidyl-tyrosine dephosphorylation	BP	5	2.05761	0.0441154	3.75257	0.725799	DUSP4, DUSP6, DUSP8, PTPRE, UBASH3B		X	X
HBE	GO:0006469	negative regulation of protein kinase activity	BP	5	2.05761	0.0441154	3.75257	0.725799	FLRT2, SHB, SOCS3, TRIB3, UBASH3B			X
HBE	GO:0000082	G1/S transition of mitotic cell cycle	BP	5	2.05761	0.0483111	3.6422	0.746779	CCND1, CDK6, INHBA, PLK2, PLK3			X
HBE	GO:0002576	platelet degranulation	BP	5	2.05761	0.0497571	3.60684	0.746077	LYN, PDGFA, THBS1, VEGFA, VEGFC			X
HBE	GO:0004222	metalloendopeptidase activity	MF	5	2.05761	0.0604077	3.37985	0.737632	ADAM12, ADAMTS1, ADAMTS6, MMP1, MMP3		X	X
HBE	GO:0005085	guanyl-nucleotide exchange factor activity	MF	5	2.05761	0.0685583	3.23664	0.748383	ALS2, DOCK10, DOCK4, FGD6, NET1			X
