# Supplementary material for: Glucocorticoid-driven transcriptomes in human airway epithelial cells: commonalities, differences and functional insight from cell lines and primary cells
Source: BMC Med Genomics. 2019 Jan 31;12:29. doi: 10.1186/s12920-018-0467-2 (PMC6357449; doi:10.1186/s12920-018-0467-2)
Supplement: Supplementary file 13 — Budesonide-induced genes in airway epithelial cell variants and tissue. The 451 genes that were significantly induced ≥2 fold (P ≤ 0.05) by budesonide in A549 (A), BEAS-2B (B), HBE (H), or airway tissue biopsies (T) are listed. The last two columns (K and L), indicate the gene groups for each gene based on the induction thresholds, ≥2 fold (P ≤ 0.05) or ≥ 1.25. Genes are sorted alphabetically according to their official gene symbol. (XLSX 55 kb) [file 12920_2018_467_MOESM13_ESM.xlsx]

## Sheet: Bud induced in cells & tissue
Entrez ID	Gene	A549 (fold)	A549 (P value)	B2B (fold)	B2B (P value)	HBE (fold)	HBE (P value)	Tissue (fold)	Tissue (P value)	Group (≥2 fold, P ≤ 0.05)	Group (≥1.25 fold)
19	ABCA1	0.925926	0.9179	2.84	4.62e-06	1.09	0.861	0.854701	0.17	B	B
10351	ABCA8	1.46	0.7478	7.2	6.64e-10	0.869565	0.1845	0.719424	0.1925	B	AB
340273	ABCB5	0.892857	0.8609	3.27	2.26e-08	0.884956	0.111	0.909091	0.2027	B	B
9619	ABCG1	2.5	0.0318	1.17	0.0214	1.21	0.9209	0.869565	0.2371	A	A
11057	ABHD2	2.05	4.5e-05	1.15	0.1214	1.44	0.0205	0.900901	0.4243	A	AH
51099	ABHD5	1.15	0.6748	1.32	0.001	2.53	0.0013	0.917431	0.2003	H	BH
84448	ABLIM2	2	0.0019	5.29	1.64e-10	1.33	0.0047	1.18	0.0437	AB	ABH
22885	ABLIM3	2.35	0.0625	4.68	3.36e-08	1.6	0.0252	0.943396	0.8673	B	ABH
2180	ACSL1	3.21	0.0017	5.05	3.13e-06	1.3	0.0876	1.36	0.3904	AB	ABHT
51703	ACSL5	3.09	0.0144	2.4	4.12e-05	1.1	0.2377	1.07	0.611	AB	AB
70	ACTC1	0.961538	0.8541	2.19	7.31e-06	0.970874	0.998	0.719424	0.0561	B	B
221393	ADGRF4	2.3	1.16e-05	1.1	0.14	0.757576	0.0965	0.847458	0.0191	A	A
10149	ADGRG2	2.19	6.56e-07	3.18	2.51e-09	1.31	0.2606	0.8	0.9922	AB	ABH
140	ADORA3	1.07	0.9675	1.01	0.6764	0.917431	0.7185	2.17	2.16e-06	T	T
150	ADRA2A	4.5	1.39e-07	0.719424	0.0008	1.23	0.084	0.628931	0.1196	A	A
3899	AFF3	0.917431	0.6466	0.775194	0.0115	1.09	0.5154	2.12	0.0134	T	T
3268	AGFG2	2.15	0.0005	1.32	0.028	1.28	0.0402	1.24	0.25	A	ABH
79026	AHNAK	2.01	1.63e-05	1.21	0.0193	1.17	0.0357	1.07	0.2198	A	A
9590	AKAP12	2.17	0.0039	1.74	1.42e-05	1.12	0.933	1.11	0.8956	A	AB
11214	AKAP13	2.58	3.91e-07	1.91	0.0022	1.94	0.0003	1.5	0.0082	A	ABHT
254268	AKNAD1	1.35	0.005	3.28	1.11e-07	1.47	0.1909	1.02	0.8201	B	ABH
214	ALCAM	1.38	0.6013	3.51	1.79e-06	1.23	0.1599	1.23	0.3194	B	AB
220	ALDH1A3	0.854701	0.3508	4.11	6.9e-08	0.75188	0.0895	0.645161	0.1212	B	B
247	ALOX15B	1.18	0.0242	1.14	0.5057	1.69	0.0145	2.17	7.03e-07	T	HT
241	ALOX5AP	3.05	1.26e-08	3.98	1.36e-07	0.961538	0.2413	1.18	0.1937	AB	AB
250	ALPP	1.74	0.0049	3.53	2e-07	1.12	0.2821	1.04	0.7856	B	AB
51421	AMOTL2	2.13	3.46e-05	0.892857	0.193	0.826446	0.2971	1.08	0.767	A	A
51129	ANGPTL4	14.67	8.04e-06	1.02	0.9022	0.714286	0.436	1.04	0.1705	A	A
27063	ANKRD1	3.9	3.09e-06	3.17	1.09e-08	0.862069	0.5157	0.980392	0.907	AB	AB
26287	ANKRD2	1.44	0.0138	2.86	2.68e-07	1.16	0.1275	1.11	0.1648	B	AB
290	ANPEP	2.78	0.0013	1.26	0.0055	1.09	0.5423	1.35	0.001	A	ABT
316	AOX1	1.49	8.63e-05	4.21	1.95e-08	1.8	0.0005	1.87	0.0023	B	ABHT
323	APBB2	1.33	0.3102	2.3	1.82e-07	1.38	0.0607	1.2	0.8765	B	ABH
147495	APCDD1	0.925926	0.238	4.1	4.39e-07	1.16	0.3067	0.917431	0.6517	B	B
338	APOB	1.06	0.9074	2.92	0.0001	0.892857	0.2536	1.11	0.0115	B	B
374	AREG	0.230415	0.0589	3.75	2.47e-06	0.378788	0.0141	1.19	0.1719	B	B
83478	ARHGAP24	1.21	0.5339	0.847458	0.0766	2.02	0.0023	1.25	0.0054	H	HT
23092	ARHGAP26	0.934579	0.6681	2.88	3.63e-08	0.833333	0.8683	1.46	0.0156	B	BT
26084	ARHGEF26	1.32	0.0397	1.48	0.0001	2.72	0.0042	1.91	3.7e-06	H	ABHT
84159	ARID5B	0.657895	0.5684	3.74	8.07e-07	0.719424	0.1132	1.2	0.4121	B	B
10124	ARL4A	1.62	0.0008	0.571429	0.0017	3.17	0.0048	1.37	0.0172	H	AHT
25852	ARMC8	1.52	0.044	2.53	1.08e-07	1.29	0.0022	1.37	0.0409	B	ABHT
408	ARRB1	2.31	0.0013	0.806452	0.0359	0.840336	0.7986	0.909091	0.9266	A	A
27106	ARRDC2	1.87	0.0003	2.59	5.47e-07	1.42	0.0033	1.82	1.89e-08	B	ABHT
29028	ATAD2	1.14	0.1181	1.14	0.0575	1.72	0.0909	2.96	5.18e-10	T	HT
84002	B3GNT5	1.74	0.0101	2.66	3.71e-07	1.73	0.0006	0.826446	0.118	B	ABH
79738	BBS10	1.27	0.0976	2.39	0.0004	1.16	0.0314	1.08	0.0793	B	AB
604	BCL6	2.32	0.0049	2.58	3.48e-09	4.1	0.0017	1.37	0.0028	ABH	ABHT
330	BIRC3	4.08	6.78e-05	7.52	1.1e-10	3.1	0.0014	1.6	0.0002	ABH	ABHT
54796	BNC2	1.34	0.0168	4.06	2.37e-08	1.18	0.04	0.847458	0.2994	B	AB
121551	BTBD11	2.56	9.93e-06	1.6	0.0049	0.775194	0.1511	0.806452	0.0412	A	AB
11067	C10orf10	1.13	0.3097	2.68	7.87e-06	1.27	0.0484	1.75	0.0084	B	BHT
387695	C10orf99	1.11	0.3057	1.13	0.0656	3.06	0.0057	1.08	0.5715	H	H
28970	C11orf54	2.18	0.0041	0.952381	0.3799	0.884956	0.5865	1.12	0.1994	A	A
387763	C11orf96	1.12	0.1965	1.03	0.1937	4.89	0.0063	0.5	0.0083	H	H
144608	C12orf60	1.21	0.1552	2.73	9.07e-07	1	0.2619	1.06	0.0412	B	B
79098	C1orf116	2.53	1.85e-07	1.12	0.038	0.735294	0.0282	1.13	0.0638	A	A
768	CA9	2.09	0.0033	1.5	0.0025	0.892857	0.8612	1.08	0.3952	A	AB
55799	CACNA2D3	4.4	1.34e-05	20.93	1.96e-13	1.84	0.005	1.11	0.9232	AB	ABH
783	CACNB2	1.26	0.2057	2.52	1.5e-05	1.22	0.0251	1.23	0.9469	B	AB
800	CALD1	3.24	2.4e-06	1.47	0.0913	0.561798	0.1745	1.53	0.0604	A	ABT
90693	CCDC126	1.1	0.0941	2.12	1.13e-06	1.19	0.9295	1.18	0.0367	B	B
92558	CCDC64	2.19	0.0004	0.900901	0.1232	1.39	0.0531	1.21	0.0012	A	AH
135228	CD109	1.53	0.0038	2.1	4.54e-07	1.3	0.0084	0.75188	0.2183	B	ABH
9332	CD163	1.24	0.0655	0.925926	0.1135	0.892857	0.4998	7.19	3.09e-10	T	T
912	CD1D	0.892857	0.1669	2.25	6.99e-07	0.909091	0.8619	0.970874	0.9509	B	B
4345	CD200	1.06	0.1532	3.19	6.65e-07	1.03	0.8159	0.606061	0.0076	B	B
966	CD59	1.24	0.0258	2.15	5.93e-07	1.11	0.6658	0.847458	0.8588	B	B
942	CD86	1.08	0.5142	1.24	0.0544	3.15	0.012	1.35	0.0354	H	HT
10602	CDC42EP3	4.11	2.7e-06	2.57	4.25e-08	0.854701	0.455	0.952381	0.3536	AB	AB
1028	CDKN1C	6.84	0.0005	7.52	9.08e-09	1.85	0.0032	1.45	0.0001	AB	ABHT
1051	CEBPB	2.16	1.98e-05	4.71	6.13e-08	1.11	0.3223	1.19	0.0087	AB	AB
1052	CEBPD	3.85	0.0006	2.97	3.37e-06	2.55	0.0001	1.8	1.04e-05	ABH	ABHT
10659	CELF2	0.934579	0.3802	1.2	0.0376	0.740741	0.4546	3.3	9.22e-09	T	T
80321	CEP70	2.6	6.36e-07	0.793651	0.1301	1.32	0.2581	1.47	0.0007	A	AHT
8837	CFLAR	1.6	0.0156	2.76	1.87e-07	1.23	0.0244	1.31	0.5366	B	ABT
1124; 101928168	CHN2; LOC101928168	2.4	0.0013	2.28	1.05e-05	1.14	0.1769	0.826446	0.023	AB	AB
9435	CHST2	1.26	0.0241	2.8	8.49e-08	1.57	0.3664	1.04	0.989	B	ABH
56548	CHST7	3.17	4.76e-07	1	0.9007	1.23	0.0337	1.19	0.0065	A	A
83539	CHST9	0.892857	0.5593	0.729927	0.0008	2.95	0.0023	0.884956	0.1126	H	H
148523	CIART	2.11	0.002	1.3	0.0056	1.84	0.0772	1.25	0.1214	A	ABHT
63924	CIDEC	6.57	6.03e-08	1.2	0.9505	1.26	0.0181	1.08	0.2929	A	AH
11113	CIT	0.869565	0.2516	1.04	0.342	1.41	0.3441	2.07	2.5e-05	T	HT
10370	CITED2	2.74	0.0077	1.37	0.0002	1.98	0.028	1.42	0.0024	A	ABHT
163732	CITED4	1.47	0.0158	3.52	1.34e-07	0.299401	0.0047	1.11	0.3711	B	AB
1152	CKB	2.15	0.0081	1.14	0.0818	1.17	0.1056	1.01	0.7587	A	A
9073	CLDN8	1.03	0.5207	1.14	0.5478	1.17	0.4659	2.58	0.0003	T	T
26253	CLEC4E	1.67	0.0099	1.3	0.1187	0.934579	0.384	3.44	1.63e-06	T	ABT
1268	CNR1	4.83	2.68e-06	105.72	4.19e-15	0.917431	0.6896	2.86	2.25e-05	ABT	ABT
1295	COL8A1	0.900901	0.6536	2.44	1.04e-05	1.09	0.4924	1.41	0.1586	B	BT
7464	CORO2A	3.85	1.26e-06	0.892857	0.1755	0.671141	0.2977	1.29	0.4947	A	AT
1361	CPB2	3.31	0.0015	1.15	0.1331	0.943396	0.1792	0.943396	0.1619	A	A
1368	CPM	2.95	0.0002	8.39	5.83e-11	0.632911	0.0067	3.8	7.51e-07	ABT	ABT
83716	CRISPLD2	1.06	0.7503	7.93	5.54e-11	1.2	0.1218	2.53	3.25e-05	BT	BT
1410	CRYAB	3.58	0.0003	0.869565	0.2814	1.61	0.2203	0.934579	0.901	A	AH
1490	CTGF	3.94	1.42e-06	1.92	0.002	0.344828	0.0175	1.45	0.002	A	ABT
83992	CTTNBP2	0.892857	0.279	0.862069	0.111	2.1	0.0217	1.07	0.6253	H	H
23316	CUX2	1.17	0.1095	1.01	0.4288	2.3	0.0068	1.04	0.4099	H	H
10563	CXCL13	0.819672	0.1689	1.05	0.8141	1.05	0.9906	4.35	0.0038	T	T
7852	CXCR4	0.617284	0.0444	0.819672	0.0749	0.854701	0.0208	3.14	8.12e-05	T	T
1580	CYP4B1	1.13	0.2167	5.28	4.04e-11	0.961538	0.3298	0.934579	0.8339	B	B
23500	DAAM2	1.18	0.007	3.28	2.23e-07	1.07	0.7899	1.35	0.3563	B	BT
1634	DCN	1.27	0.1582	1.2	0.1072	3.25	0.0169	1.09	0.8528	H	AH
54541	DDIT4	2.5	8.88e-07	5.17	6.31e-10	1.56	0.0122	1.6	0.012	AB	ABHT
22943	DKK1	0.900901	0.4108	2.34	2.01e-07	1.82	0.0079	0.869565	0.7296	B	BH
1755	DMBT1	1.06	0.307	2.62	1.61e-06	1.16	0.4567	0.746269	0.6441	B	B
1756	DMD	1.11	0.1349	2.09	3.92e-06	0.819672	0.4196	1.1	0.5108	B	B
63951	DMRTA1	0.980392	0.9604	2.29	2.59e-07	0.75188	0.0528	1.2	0.3742	B	B
11080	DNAJB4	0.632911	0.0078	2.4	1.25e-06	1.33	0.1017	0.813008	0.1305	B	BH
29103	DNAJC15	18.25	2.5e-05	1.33	0.018	1.19	0.1825	0.917431	0.672	A	AB
92737	DNER	1.16	0.2961	1.16	0.1384	4.93	0.0098	0.628931	0.6484	H	H
9732	DOCK4	2.39	0.0014	0.46729	2.33e-05	0.78125	0.3903	1.07	0.4762	A	A
1843	DUSP1	3.67	1.12e-07	4.57	1.47e-05	1.98	0.0006	2.08	0.0118	ABT	ABHT
54935	DUSP23	1.06	0.0613	2.24	8.08e-07	1.23	0.2199	0.961538	0.5536	B	B
1907	EDN2	2.17	4.22e-05	1.14	0.0664	1.2	0.2	0.990099	0.8294	A	A
1908	EDN3	10.72	1.52e-09	1.18	0.0591	1.11	0.2485	1.43	0.264	A	AT
80303	EFHD1	2.03	0.0048	4.29	5.55e-09	1.19	0.0268	1.69	0.0006	AB	ABT
9451	EIF2AK3	2.67	0.0005	1.16	0.0603	1.15	0.6219	0.917431	0.3504	A	A
1997	ELF1	0.8	0.9912	2.55	0.0002	1.36	0.0039	1.15	0.5416	B	BH
22936	ELL2	2.03	0.0017	0.78125	0.0155	0.694444	0.1014	0.943396	0.7924	A	A
2012	EMP1	2.9	2.66e-06	0.47619	0.0036	0.847458	0.8898	0.787402	0.4176	A	A
2013	EMP2	2.4	0.0002	1.7	4.36e-05	1.07	0.3885	1.15	0.0852	A	AB
23052	ENDOD1	0.943396	0.5154	2.11	3.02e-06	0.8	0.5257	1.07	0.8741	B	B
55068	ENOX1	2.07	8.85e-06	1.32	0.0035	1.12	0.1507	0.854701	0.4052	A	AB
64097	EPB41L4A	2.75	0.0057	1.2	0.0427	1.12	0.9995	1.14	0.06	A	A
54566	EPB41L4B	3.03	1.07e-05	1.15	0.1758	1.35	0.146	0.584795	0.0417	A	AH
57669	EPB41L5	0.719424	0.0375	2.49	4.54e-08	1.43	0.1258	1.35	0.002	B	BHT
2059	EPS8	1.16	0.6913	2.65	1.91e-05	2.7	9.78e-06	0.892857	0.4433	BH	BH
94240	EPSTI1	1.91	7.17e-05	2.61	8.02e-08	1.06	0.651	0.943396	0.2919	B	AB
2066	ERBB4	0.934579	0.093	1.09	0.3011	1.46	0.0027	2.44	0.0002	T	HT
54206	ERRFI1	3.35	1.76e-08	3.91	5.16e-10	2.1	0.0006	2.24	9.51e-12	ABHT	ABHT
55224	ETNK2	3.19	0.0001	1.54	0.0019	1.6	0.0051	1.19	0.0188	A	ABH
59271	EVA1C	0.833333	0.4566	2.52	2.76e-06	1.47	0.0677	1.24	0.0004	B	BH
23086	EXPH5	0.862069	0.4792	4.09	9.46e-09	1.73	0.0138	0.877193	0.0649	B	BH
2070	EYA4	0.806452	0.3557	2.12	3.85e-07	0.757576	0.4976	1.47	0.6033	B	BT
55179	FAIM	2.38	8.01e-06	1.74	0.0004	1.56	0.0031	1.73	0.0002	A	ABHT
54491	FAM105A	11.89	5.8e-08	0.943396	0.2442	1.28	0.0635	1.44	0.0044	A	AHT
11170	FAM107A	0.909091	0.6036	1.08	0.3408	1.22	0.011	3.01	1.63e-09	T	T
10144	FAM13A	0.75188	0.5412	0.740741	0.1117	7.96	5.01e-05	1.29	0.0108	H	HT
285016	FAM150B	1	0.8742	0.980392	0.5816	1.02	0.7419	6.74	7.87e-08	T	T
642938	FAM196A	1.28	0.0101	0.943396	0.4328	1.11	0.274	2.18	0.0003	T	AT
152756	FAM218A	1.1	0.1922	2.13	2.12e-06	0.952381	0.786	1.03	0.539	B	B
55731	FAM222B	2	4.22e-07	1.47	0.0023	1.37	0.0236	1.15	0.2203	A	ABH
131583	FAM43A	2.74	2.95e-05	1.18	0.0217	0.840336	0.6462	1.26	0.2954	A	AT
115572	FAM46B	1.27	0.2068	2.83	1.28e-07	2.74	0.0015	1.19	0.1588	BH	ABH
8987; 100631383	FAM47E-STBD1; STBD1	2.19	6.08e-05	1.28	0.1665	0.884956	0.4229	0.925926	0.5737	A	AB
9750	FAM65B	1.4	0.0037	3.4	5.78e-09	1.13	0.0541	1.32	0.3289	B	ABT
84553	FAXC	0.833333	0.0319	0.862069	0.0175	2.31	0.0102	1.03	0.526	H	H
146330	FBXL16	3.91	3.26e-05	2.02	1.64e-06	3.11	0.0111	0.990099	0.8827	ABH	ABH
114907	FBXO32	0.666667	0.5387	4.49	7.05e-08	2.7	0.1307	1.32	0.0126	B	BHT
9214	FCMR	1.19	0.0341	2.09	0.0017	1.31	0.128	1.23	0.1178	B	BH
121512	FGD4	4.87	1.87e-06	15.85	1.08e-10	1.72	9.3e-05	1.64	0.0006	AB	ABHT
2289	FKBP5	19.22	3.99e-08	10.66	2.94e-13	11.34	4.25e-09	14.47	3.8e-15	ABHT	ABHT
23767	FLRT3	0.480769	0.0133	2.79	1.2e-07	2.08	0.0022	1.15	0.2982	BH	BH
55640	FLVCR2	2.69	1.09e-06	3.08	2.47e-06	1.8	0.0162	1.19	0.0193	AB	ABH
54874	FNBP1L	1.42	0.5412	2.09	2.32e-07	1.46	0.0193	1.33	6.75e-05	B	ABHT
64778	FNDC3B	0.819672	0.1438	1.66	1.8e-05	0.793651	0.3462	2.1	0.0185	T	BT
2353	FOS	2.24	0.0022	1.26	0.0291	0.348432	0.1405	1.93	0.4974	A	ABT
2355	FOSL2	1.12	0.0679	1.38	0.0015	2.3	0.0122	1.81	0.0015	H	BHT
2303	FOXC2	1.17	0.2074	2.18	3.97e-06	0.900901	0.0685	0.990099	0.971	B	B
2300	FOXL1	1.07	0.2147	4.53	3.73e-09	0.900901	0.8873	1.11	0.8092	B	B
1112	FOXN3	0.787402	0.2303	2.81	2.6e-07	1.41	0.0385	1.33	0.0806	B	BHT
2308	FOXO1	2.2	2.58e-05	7.01	5.83e-11	1.09	0.1749	1.94	0.0005	AB	ABT
2309	FOXO3	2.07	0.0053	2.56	2.52e-07	1.83	0.0626	1.88	0.0002	AB	ABHT
2309; 2310	FOXO3; FOXO3B	2.11	0.0049	2.15	4.62e-05	1.8	0.0903	1.97	0.0006	AB	ABHT
94234	FOXQ1	0.869565	0.5304	1.04	0.4107	2.05	0.0001	0.684932	0.0552	H	H
2487	FRZB	1.08	0.0677	6.44	2.62e-10	1.25	0.2226	0.675676	0.35	B	BH
50486	G0S2	4	4.03e-08	0.598802	0.0045	0.0648508	0.0094	0.961538	0.9476	A	A
1647	GADD45A	3.48	2.8e-07	1.85	4.67e-07	1.5	0.0045	1.03	0.5198	A	ABH
4616	GADD45B	2.08	2.29e-05	2.05	0.0008	2.16	0.001	1.28	0.6922	ABH	ABHT
10912	GADD45G	1.05	0.1246	0.877193	0.8562	1.93	0.0331	2	1.15e-08	T	HT
117248	GALNT15	0.900901	0.0937	2.45	1.06e-05	1.27	0.0043	2.15	0.0002	BT	BHT
374378	GALNT18	3.07	0.0004	0.917431	0.379	1.22	0.1667	1.57	1.06e-06	A	AT
2619	GAS1	1.06	0.6981	6.93	3.66e-11	2.77	0.0016	1.32	0.1358	BH	BHT
2625	GATA3	1.29	0.0874	2.2	0.0004	1.06	0.2732	1.11	0.3078	B	AB
2729	GCLC	0.502513	0.0013	1.56	0.001	2.91	4.55e-05	0.925926	0.6026	H	BH
2650	GCNT1	0.833333	0.4864	5.07	1.02e-08	2.47	0.0196	0.917431	0.0506	BH	BH
2690	GHR	1.01	0.8794	3.66	8.23e-09	4.95	0.0001	1.12	0.8103	BH	BH
113263	GLCCI1	0.970874	0.4335	0.746269	0.0252	2.14	0.0002	0.934579	0.4995	H	H
2752	GLUL	1.92	0.0058	4.32	4.96e-07	7	4.75e-08	1.45	0.0055	BH	ABHT
2766	GMPR	6.6	1.69e-06	2.32	1.13e-06	1.62	0.0006	2.18	5.47e-06	ABT	ABHT
2825	GPR1	2.16	0.0104	2.1	1.33e-05	1.2	0.2448	0.900901	0.486	AB	AB
387509	GPR153	3.18	1.68e-05	1.62	0.0003	1.11	0.193	0.862069	0.2943	A	AB
2857	GPR34	0.869565	0.0346	0.917431	0.58	1.02	0.735	2.54	2.06e-05	T	T
29899	GPSM2	1.04	0.1182	1.66	5.65e-06	2.41	2.24e-05	0.925926	0.6782	H	BH
23151	GRAMD4	2.19	0.0001	1.04	0.5226	0.943396	0.473	0.925926	0.2301	A	A
3034	HAL	3.28	1.77e-07	1.08	0.5243	1.15	0.1628	1.03	0.5573	A	A
9931	HELZ	1.15	0.0588	0.840336	0.0282	2.25	0.0003	1.17	0.0598	H	H
64344	HIF3A	0.757576	0.468	1.25	0.0469	1.16	0.1767	2.7	1.15e-08	T	BT
28996	HIPK2	2.42	5.97e-05	0.8	0.1927	2.22	1.88e-05	1.45	0.0058	AH	AHT
59269	HIVEP3	1.12	0.1806	2.49	2.86e-05	1.27	0.0821	0.952381	0.9068	B	BH
3142	HLX	1.03	0.3679	2.23	5.23e-06	1.02	0.5511	0.943396	0.4689	B	B
3146	HMGB1	1.06	0.877	2.03	0.015	0.694444	0.1229	1.09	0.3307	B	B
3149	HMGB3	1.13	0.8459	0.819672	0.1258	2.34	7.26e-05	0.840336	0.4998	H	H
112817	HOGA1	1.66	6.73e-05	3.15	1.33e-08	1.02	0.6737	1.14	0.2223	B	AB
9455	HOMER2	2.14	0.0004	1.23	0.1514	1.11	0.8823	1.63	0.0001	A	AT
3229	HOXC13	2.11	0.0024	1.17	0.0316	1.05	0.4884	1	0.3884	A	A
3241	HPCAL1	2.39	3.93e-07	1.82	0.0014	0.892857	0.4049	1.12	0.0754	A	AB
9957	HS3ST1	0.645161	0.0018	4.16	4.67e-07	0.261097	0.0059	0.884956	0.0503	B	B
9953	HS3ST3B1	1.13	0.5072	2.17	1.56e-05	0.854701	0.6667	1.17	0.4687	B	B
3290	HSD11B1	5.59	0.0128	0.970874	0.7855	0.369004	0.2662	1.23	0.1564	A	A
3397	ID1	2.69	8.37e-05	0.847458	0.0312	0.322581	0.0036	0.892857	0.5893	A	A
3434	IFIT1	2.72	0.0006	0.819672	0.2168	1.33	0.0322	0.769231	0.0942	A	AH
3459	IFNGR1	2.41	9.11e-05	1.31	0.4433	0.892857	0.9832	1.14	0.012	A	AB
3479	IGF1	1.19	0.0451	1.14	0.5333	0.862069	0.3807	3.57	6.37e-05	T	T
3484	IGFBP1	2.22	0.0002	7.12	1.87e-08	1	0.8817	0.980392	0.2458	AB	AB
22807	IKZF2	1.68	0.1165	2.55	3.11e-06	1.67	0.0016	0.840336	0.0264	B	ABH
3554	IL1R1	0.787402	0.2402	2.02	0.0069	1.23	0.3817	1.34	0.0248	B	BT
3570	IL6R	2.65	5.84e-05	0.793651	0.0478	1.2	0.28	1.51	0.0016	A	AT
3613	IMPA2	1.13	0.1957	2.6	1.86e-08	1.2	0.2054	1.14	0.0411	B	B
3625	INHBB	1.38	0.0001	0.613497	9.05e-05	2.69	0.0188	1.31	0.0283	H	AHT
11185	INMT	1.07	0.2274	1.11	0.1702	1.03	0.5893	2.58	0.0006	T	T
51447	IP6K2	0.869565	0.1663	2	1.39e-06	1.36	0.0127	1.21	0.0439	B	BH
117283	IP6K3	1.63	0.0075	4.99	4.65e-08	1.07	0.6895	1.25	0.2353	B	ABT
11213	IRAK3	3.89	0.0012	1.18	0.305	2.65	0.0002	1.57	0.0004	AH	AHT
8660	IRS2	2.44	1.15e-05	4.74	5.84e-11	3.27	0.0005	1.49	0.0003	ABH	ABHT
8515	ITGA10	5.31	8.57e-06	2.65	8.36e-07	1.36	0.0009	2.52	1.58e-05	ABT	ABHT
3691	ITGB4	2.15	0.0013	2.06	1.55e-05	1.18	0.5642	1.06	0.2958	AB	AB
6453	ITSN1	1.48	0.063	2.14	1.55e-07	0.564972	0.276	0.869565	0.2982	B	AB
79960	JADE1	1.71	0.0005	1.48	0.0027	1.42	0.0499	2.45	3.41e-08	T	ABHT
182	JAG1	1.33	0.8614	2.16	6.16e-06	0.277008	0.0015	0.833333	0.3112	B	AB
3717	JAK2	1.34	0.0034	2.72	1.59e-08	0.719424	0.0622	1.32	0.0237	B	ABT
57158	JPH2	1.7	0.0002	2.79	1.99e-06	1.26	0.0115	0.952381	0.6218	B	ABH
8997	KALRN	0.884956	0.9489	2.12	0.0004	0.78125	0.0608	0.833333	0.3303	B	B
3745	KCNB1	1.54	0.058	10.47	5.95e-10	1.21	0.0861	1.79	0.0001	B	ABT
3767	KCNJ11	4.19	4.43e-07	1.11	0.214	1.13	0.2863	1.13	0.1696	A	A
3759	KCNJ2	0.78125	0.3499	2.35	1.25e-07	0.502513	0.0145	0.943396	0.5436	B	B
3776	KCNK2	1.18	0.1511	2.11	0.0001	0.884956	0.0628	0.833333	0.2473	B	B
343990	KIAA1211L	1.44	0.0084	2.2	3.22e-05	1.98	0.0069	1.04	0.9315	B	ABH
57608	KIAA1462	2.42	2.74e-06	1.07	0.8682	1.09	0.4096	1.27	0.6011	A	AT
4254	KITLG	2.47	0.0022	2.37	6.51e-07	1.28	0.7482	0.917431	0.564	AB	ABH
51621	KLF13	1.4	0.0095	1.26	0.0077	0.900901	0.7928	2.03	0.0002	T	ABT
28999	KLF15	1.54	0.0113	3.94	1.9e-08	1.54	0.0134	2.49	5.49e-10	BT	ABHT
9314	KLF4	1.39	0.0035	3.33	8.82e-07	1.34	0.0194	1.14	0.7694	B	ABH
1316	KLF6	2.39	6.87e-07	1.94	6.45e-07	0.757576	0.021	1.52	0.0294	A	ABT
687	KLF9	7.15	5.62e-05	6.94	8.83e-11	5.45	1.05e-07	3.14	2.96e-09	ABHT	ABHT
56062	KLHL4	1.43	0.0759	4.34	2.01e-06	1.64	0.1262	0.900901	0.7232	B	ABH
3853	KRT6A	6.79	0.0483	1.17	0.3472	1.15	0.1326	0.3861	0.6042	A	A
3855	KRT7	1.25	0.0204	2.19	2.75e-05	1.14	0.6472	1.08	0.1873	B	AB
414332	LCN10	1.05	0.2037	0.862069	0.4668	1.09	0.0759	2.03	1.06e-06	T	T
158062	LCN6	0.990099	0.7303	1.1	0.4748	1.14	0.5322	3.28	1.6e-05	T	T
55366	LGR4	0.666667	0.1699	0.60241	4.07e-05	2.02	1.28e-05	0.909091	0.2519	H	H
3977	LIFR	2.21	0.0029	1.17	0.9631	1.19	0.2327	2.6	3.8e-05	AT	AT
55885	LMO3	1.11	0.1608	2.37	1.06e-06	2.34	0.6227	0.813008	0.5582	B	BH
9659; 100996724	LOC100996724; PDE4DIP	1.36	0.0587	1.29	0.2893	2.3	3.78e-05	1.45	0.0007	H	ABHT
4853; 25832; 388677; 100996763; 101060226; 101929796	LOC100996763; LOC101929796; NBPF14; NBPF19; NOTCH2; NOTCH2NL	2.15	5.84e-05	1.31	0.0007	1.13	0.5956	1.04	0.9578	A	AB
4853; 388677; 100996763; 101060226	LOC100996763; NBPF19; NOTCH2; NOTCH2NL	2.12	0.0059	1.55	0.0813	1.11	0.6593	1.17	0.4363	A	AB
24150; 653550; 729264; 729355; 102723655; 102723713; 102724101; 102724127	LOC102723655; LOC102723713; TP53TG3; TP53TG3B; TP53TG3C; TP53TG3D; TP53TG3E; TP53TG3F	1.44	0.0408	2.19	4.51e-06	1.14	0.2139	1.25	0.2461	B	ABT
154761	LOC154761	2.13	1.17e-05	0.729927	0.0048	1.13	0.5577	0.961538	0.8328	A	A
4015	LOX	1.35	0.0152	1.64	0.0092	5.97	0.0003	1.39	0.006	H	ABHT
1902	LPAR1	1.68	0.0005	2.18	3.99e-05	0.60241	0.0464	0.813008	0.0056	B	AB
23175	LPIN1	0.636943	0.0019	2.24	1.82e-06	1.27	0.3659	1.35	0.0003	B	BHT
4128	MAOA	4.04	4.44e-05	7.32	1.27e-10	1.85	9.57e-05	1.86	1.21e-08	AB	ABHT
4133	MAP2	2.69	0.0003	17.29	1.97e-12	1.24	0.0166	1.24	0.2101	AB	AB
1326	MAP3K8	0.78125	0.1231	2.64	2.97e-05	1.49	0.0701	1.22	0.2023	B	BH
4170	MCL1	2.3	1.1e-05	1.43	0.0566	1.24	0.0115	1.36	0.7762	A	ABT
25840	METTL7A	4.3	0.0096	7.66	4e-08	2.39	0.1559	1.27	7.64e-05	AB	ABHT
81671; 406991	MIR21; VMP1	1.31	0.1142	2.08	0.0003	0.671141	0.0005	0.793651	0.3523	B	AB
4316	MMP7	0.925926	0.8581	2.24	1.12e-05	1.12	0.1992	1.32	0.5245	B	BT
4330	MN1	0.787402	0.0022	2.13	8.06e-05	1.42	0.0923	1.13	0.7951	B	BH
79817	MOB3B	2.44	5.61e-05	2.22	1.34e-07	1.17	0.0179	1.21	0.0461	AB	AB
4360	MRC1	0.934579	0.626	0.892857	0.851	1	0.6461	2.87	0.0002	T	T
51338	MS4A4A	1.08	0.1874	1.08	0.1113	1.08	0.2572	2.59	6.68e-06	T	T
4493	MT1E	1	0.8457	4.29	3.87e-10	1.4	0.0285	1.33	0.0002	B	BHT
4495	MT1G	1.16	0.0467	2.07	0.0002	1.43	0.0043	1.25	0.285	B	BHT
4498	MT1JP	1.06	0.8329	1.43	0.0012	1.26	0.0284	2.03	1.15e-06	T	BHT
4499	MT1M	1.16	0.1584	2.06	0.0014	1.2	0.6254	2.39	3.48e-08	BT	BT
4501	MT1X	3.57	3.83e-05	9.91	2.14e-10	1.24	0.1001	1.72	3.46e-05	AB	ABT
4502	MT2A	2.36	2.3e-06	2.19	2.76e-07	0.900901	0.9899	1.52	8.43e-07	AB	ABT
4504	MT3	1.72	0.0006	2.38	1.53e-07	1.28	0.1667	1.21	0.0618	B	ABH
10797	MTHFD2	0.806452	0.3531	0.884956	0.3433	0.787402	0.1432	2.46	0.0011	T	T
441024	MTHFD2L	0.78125	0.6106	0.684932	0.0046	2.39	0.0054	0.917431	0.4019	H	H
4610	MYCL	0.900901	0.2902	0.564972	0.0011	3.06	0.0006	0.884956	0.0613	H	H
4643	MYO1E	1.11	0.0337	3.26	2.11e-08	1.23	0.0038	0.699301	0.098	B	B
9499	MYOT	1.16	0.3265	1.09	0.2253	8.27	2.98e-05	1.08	0.4473	H	H
340719	NANOS1	1.06	0.8316	2.62	2.08e-07	1.24	0.0465	1.3	0.0054	B	BT
89797	NAV2	2.5	3.21e-05	1.69	3.34e-05	2.07	0.0002	0.819672	0.0055	AH	ABH
8202	NCOA3	1.17	0.8552	2.1	9.49e-05	1.41	0.0159	1.22	8.05e-05	B	BH
10397	NDRG1	2.23	0.0073	4.54	2.92e-09	0.684932	0.5523	1.26	0.0384	AB	ABT
10529	NEBL	1.82	0.0055	8.44	2.07e-10	1.4	0.0665	0.884956	0.4141	B	ABH
4734	NEDD4	1.45	0.0706	3.05	3.8e-07	0.775194	0.1222	0.934579	0.2313	B	AB
91624	NEXN	1.8	0.0012	4.2	1.7e-07	1.59	0.6547	1.65	0.121	B	ABHT
4774	NFIA	1.44	0.0141	2.41	3.09e-06	1.78	4.31e-05	1.4	0.0046	B	ABHT
4792	NFKBIA	3.47	3.53e-08	4.81	5.05e-11	1.25	0.2771	1.45	4.43e-05	AB	ABHT
4811	NID1	1.07	0.272	1.07	0.6601	1.7	0.557	2.24	0.0014	T	HT
85407	NKD1	1.17	0.1666	4.49	3.51e-08	1.05	0.1979	1.31	0.1344	B	BT
57502	NLGN4X	1.15	0.1177	4.81	4.43e-08	1.16	0.4751	0.862069	0.6196	B	B
4837	NNMT	2.55	4.62e-07	1.36	0.0007	1.64	0.3887	1.49	0.0071	A	ABHT
4862	NPAS2	0.840336	0.4819	5.85	1.3e-09	1.54	0.1358	1.11	0.2003	B	BH
4883	NPR3	0.952381	0.8118	4.37	1.24e-09	1.45	0.2546	1.01	0.4536	B	BH
9315	NREP	0.877193	0.3889	2.02	1.08e-05	1.68	0.0007	0.694444	0.0014	B	BH
170685	NUDT10	7.56	4.66e-09	0.943396	0.7906	1.1	0.5878	1.14	0.6931	A	A
11163; 170688; 440672	NUDT4; NUDT4P1; NUDT4P2	0.892857	0.326	2.14	3.96e-08	0.847458	0.235	1.03	0.5773	B	B
79627	OGFRL1	0.892857	0.2244	0.568182	0.0003	2.03	0.0002	1.28	0.027	H	HT
55301	OLAH	2.05	2.29e-05	1.54	0.0017	1.11	0.5616	1.14	0.0543	A	AB
58495	OVOL2	1.37	0.2169	1.12	0.0814	2.19	0.0018	1.06	0.5593	H	AH
5026	P2RX5	1.06	0.4831	1.11	0.2397	1.45	0.1692	2.36	0.0007	T	HT
11252	PACSIN2	2.06	6.38e-07	1.73	1.43e-06	1.08	0.3789	1.08	0.9202	A	AB
55824	PAG1	2.1	5.35e-06	0.684932	0.003	0.699301	0.2351	1.19	0.1918	A	A
5069	PAPPA	1.35	0.0264	1.53	0.0158	1.24	0.0266	2.91	4.12e-06	T	ABT
57575	PCDH10	0.671141	0.0037	2.15	3.1e-06	1.11	0.3285	1.09	0.2292	B	B
54510	PCDH18	1.06	0.1047	4.21	3.82e-07	1.62	0.5932	0.813008	0.0307	B	BH
5145	PDE6A	1.2	0.2694	2.15	8.27e-05	1.1	0.1668	1.04	0.1145	B	B
5166	PDK4	2.67	0.0131	9.69	3.08e-07	19.58	0.0264	3.58	5e-13	ABHT	ABHT
10630	PDPN	1.14	0.1081	1.15	0.471	2.13	0.0202	1.25	0.3009	H	HT
23037	PDZD2	1.72	0.0003	7.13	1.82e-10	1.11	0.2414	1.12	0.4096	B	AB
5187	PER1	8.41	1.94e-09	6.46	6.63e-08	5.86	4.86e-06	3.29	1.32e-09	ABHT	ABHT
8864	PER2	2.38	0.0142	1.94	7.89e-05	1.25	0.1747	1.1	0.1089	A	ABH
116154	PHACTR3	1.92	0.0177	1.17	0.0156	10.69	7.78e-06	9.49	1.29e-10	HT	AHT
5295	PIK3R1	1.66	0.0037	4.05	3.38e-09	3.33	8.83e-05	2.28	1.03e-06	BHT	ABHT
5570	PKIB	0.787402	0.0121	0.671141	0.0008	1.17	0.6808	2.5	0.001	T	T
5318	PKP2	3.54	0.0005	1.73	8.69e-06	0.537634	0.0596	2.34	1.09e-06	AT	ABT
5321	PLA2G4A	0.826446	0.0699	11.36	8.4e-11	0.662252	0.1166	0.877193	0.081	B	B
5327	PLAT	0.574713	0.0009	3.86	4.73e-09	0.729927	0.3135	1.21	0.8177	B	B
5332	PLCB4	1.62	0.0056	2.65	0.0003	0.662252	0.2115	1.37	0.1734	B	ABT
5334	PLCL1	1.23	0.0328	1.03	0.6611	0.980392	0.2683	2.37	0.0004	T	T
200150	PLD5	1.27	0.0923	4.2	8.22e-09	1.25	0.4357	1	0.8143	B	ABH
144100	PLEKHA7	2.72	1.77e-07	1.57	0.0002	1.17	0.3172	1.08	0.5163	A	AB
123	PLIN2	1.83	0.0025	2.52	0.0001	1.11	0.8612	1.48	0.0041	B	ABT
8613	PLPP3	0.529101	0.0001	3.03	5.73e-05	0.680272	0.0278	0.775194	0.1082	B	B
5359	PLSCR1	0.763359	0.0894	3.12	8.24e-09	0.694444	0.0005	0.793651	0.0048	B	B
5362	PLXNA2	3.16	0.0003	3.76	9.03e-09	0.8	0.3375	1.04	0.6042	AB	AB
119548	PNLIPRP3	1.28	0.0073	1.16	0.0479	2.59	0.0421	1	0.7548	H	AH
10631	POSTN	1.13	0.4751	1.24	0.4009	3.04	0.038	1.89	0.3183	H	HT
5468	PPARG	0.934579	0.8631	2.36	2.75e-06	0.769231	0.815	1.2	0.1489	B	B
81706	PPP1R14C	3.69	1.41e-05	1.07	0.2746	1.09	0.3947	0.925926	0.5704	A	A
639	PRDM1	1.58	0.022	4.2	9.23e-06	0.869565	0.6576	1.33	0.0646	B	ABT
5580	PRKCD	2.35	0.0002	1.77	0.0007	1.03	0.9233	0.917431	0.8505	A	AB
254427	PROSER2	1.23	0.0958	3.26	3.37e-09	0.662252	0.2728	1.09	0.2091	B	B
222171	PRR15	2.17	0.0065	0.847458	0.0194	1.07	0.8347	0.869565	0.4755	A	A
79170	PRR15L	4.9	8.68e-07	1.16	0.0598	2.09	0.0196	1.64	0.0017	AH	AHT
79899	PRR5L	1.24	0.7148	2.18	1.11e-07	0.952381	0.3716	0.699301	0.0007	B	B
5732	PTGER2	0.787402	0.7704	3.1	2.51e-08	2.45	1.25e-06	1.12	0.5823	BH	BH
5734	PTGER4	11.39	1.23e-08	2.63	1.41e-07	0.4329	0.1288	0.892857	0.4973	AB	AB
5743	PTGS2	0.287356	7.2e-06	4.21	7.23e-07	0.206186	0.0011	0.735294	0.0073	B	B
81607	PVRL4	0.884956	0.1089	2.02	0.0327	0.925926	0.2938	0.869565	0.4238	B	B
5834	PYGB	3.19	4.61e-06	1.68	0.0003	1.28	0.048	0.900901	0.723	A	ABH
55647	RAB20	2.58	0.0009	0.961538	0.4988	0.806452	0.2833	0.961538	0.7376	A	A
83937	RASSF4	2.37	0.0059	1.35	0.0031	1.19	0.1122	1.79	1.6e-05	A	ABT
9182	RASSF9	2.42	0.0215	1	0.6959	0.862069	0.265	0.952381	0.9944	A	A
27303	RBMS3	2.04	0.0198	0.909091	0.5508	0.819672	0.2843	1.31	0.0145	A	AT
65055	REEP1	2.69	7.63e-06	1.11	0.415	1.23	0.0662	0.900901	0.5699	A	A
85004	RERG	0.649351	0.0765	13.94	4.98e-10	1.07	0.4321	0.862069	0.0733	B	B
28984	RGCC	4.81	0.0008	40.71	1.7e-12	2.46	0.0165	1.27	0.0207	ABH	ABHT
5996	RGS1	1	0.3631	0.934579	0.2807	1.04	0.7715	2.12	0.003	T	T
5997	RGS2	4.62	0.0002	4.54	2.27e-09	3.02	0.0013	1.42	0.0234	ABH	ABHT
51458	RHCG	2.26	0.0175	1.21	0.0084	1.22	0.6318	1.16	0.2557	A	A
388	RHOB	2.51	0.0018	1.16	0.0796	1.33	0.2371	1.45	0.0182	A	AHT
23221	RHOBTB2	2.55	3.28e-06	1.39	0.0226	0.769231	0.1823	0.961538	0.5751	A	AB
22836	RHOBTB3	2.02	0.0793	1.47	0.0294	1.23	0.3194	2.17	6.84e-06	T	ABT
58480	RHOU	0.917431	0.2631	2.22	8.34e-05	2	0.0556	1.33	0.0776	B	BHT
57494	RIMKLB	2.88	0.0002	1.29	0.0047	0.869565	0.3795	0.917431	0.8366	A	AB
57484	RNF150	1.42	0.0225	4.16	1.1e-08	1.07	0.404	0.900901	0.0677	B	AB
4919	ROR1	0.729927	0.0506	2.42	7.79e-06	1.82	0.0175	1.39	0.0379	B	BHT
6196	RPS6KA2	0.934579	0.3914	4.4	6.36e-09	2.13	0.0862	1.91	3.2e-10	B	BHT
6236	RRAD	2.72	1.61e-05	1.1	0.1686	1.8	0.0861	0.900901	0.5123	A	AH
6286	S100P	4.53	0.0001	1.12	0.412	0.980392	0.9367	1.12	0.8068	A	A
1903	S1PR3	1.4	0.4826	3.35	1.34e-05	1.63	0.0306	0.497512	0.0211	B	ABH
6288	SAA1	1.21	0.0321	5.04	3.35e-08	2.21	0.0216	1.83	0.0167	BH	BHT
6288; 6289; 100528017	SAA1; SAA2; SAA2-SAA4	1.76	0.0032	10.15	2.37e-09	2.08	0.0496	1.65	0.0748	BH	ABHT
6337	SCNN1A	2.35	0.0058	2.82	2.15e-08	1.49	0.0225	1.26	0.0002	AB	ABHT
6340	SCNN1G	1.3	0.0642	0.970874	0.5265	3.61	3.31e-05	1.31	0.0391	H	AHT
54549	SDK2	2.55	4.46e-05	1.11	0.3571	1.15	0.8622	0.925926	0.6029	A	A
8436	SDPR	3.01	1.45e-07	0.675676	0.0177	1.61	0.054	1.2	0.9194	A	AH
23541	SEC14L2	4.07	0.0403	2.58	7.59e-07	2.68	0.0005	1.1	0.4019	ABH	ABH
10512	SEMA3C	1.73	0.2283	2.16	1.5e-06	0.625	0.1967	0.806452	0.1505	B	AB
57556	SEMA6A	1.03	0.6053	0.78125	0.0609	2.25	0.0004	0.819672	0.1681	H	H
5054	SERPINE1	2.56	9.27e-05	4.02	6.32e-10	2.81	0.0616	1.2	0.0229	AB	ABH
6446	SGK1	2.37	3.43e-05	3.08	1.85e-09	1.35	0.3551	1.42	0.0012	AB	ABHT
344558	SH3RF3	1.2	0.0573	3.6	2.1e-08	0.970874	0.9938	1.3	0.0005	B	BT
54436	SH3TC1	1.55	0.0041	2.32	7.15e-06	0.826446	0.3006	1.08	0.7626	B	AB
729993	SHISA9	0.925926	0.2903	4	4.89e-07	1.14	0.318	0.925926	0.7239	B	B
57619	SHROOM3	2.69	1.75e-08	0.740741	0.0149	0.757576	0.027	1.43	0.0121	A	AT
6503	SLA	1.12	0.4889	1.19	0.2219	1.27	0.1278	2.04	0.0008	T	HT
84174	SLA2	1.13	0.4325	1.07	0.9701	1.14	0.2489	2.76	0.0002	T	T
387700	SLC16A12	10.51	6.52e-08	13.51	8.65e-11	2.89	0.0188	1.49	0.0083	ABH	ABHT
151473	SLC16A14	0.826446	0.3883	6	9.64e-09	1.89	0.1761	1.4	0.0006	B	BHT
10560	SLC19A2	2.27	3.97e-05	6.06	6.08e-12	1.44	0.0158	1.71	1.51e-06	AB	ABHT
6584	SLC22A5	2.85	2.23e-08	1.86	1.05e-05	1.74	0.0002	0.952381	0.4891	A	ABH
83733	SLC25A18	2.43	0.0002	1.46	0.0004	1.01	0.9261	1.14	0.0206	A	AB
1836	SLC26A2	1.71	0.0009	2.12	8.32e-05	2.81	0.0007	1.75	0.1284	BH	ABHT
55089	SLC38A4	1.2	0.052	7.37	8.38e-10	2.07	0.0002	0.952381	0.2069	BH	BH
50651	SLC45A1	2.3	0.0001	1.38	0.0004	1.18	0.4026	1.09	0.0542	A	AB
57210	SLC45A4	2.32	0.0003	0.854701	0.0458	0.909091	0.7126	1.14	0.0592	A	A
283537	SLC46A3	0.763359	0.3562	3.75	1.76e-09	2.8	0.046	0.925926	0.7661	BH	BH
123264	SLC51B	2.24	0.0004	1.16	0.1203	1.19	0.0752	1.14	0.4816	A	A
6529	SLC6A1	1.06	0.3332	1.08	0.8314	0.943396	0.3717	2.27	0.002	T	T
6542	SLC7A2	0.909091	0.8363	2.45	4.87e-06	3.03	0.0006	1.61	0.0483	BH	BHT
6591	SNAI2	2.21	1.13e-06	0.917431	0.2461	1.02	0.8399	1.45	0.8485	A	AT
8470	SORBS2	2.54	0.009	0.757576	0.3659	1.43	0.3644	1.42	0.0031	A	AHT
6659	SOX4	0.507614	5.48e-05	2.91	1.31e-05	0.680272	0.2733	0.578035	0.0001	B	B
3431	SP110	1.1	0.1663	4.02	1.57e-08	1.2	0.1757	1.23	0.3615	B	B
10252	SPRY1	2.29	5.75e-05	1.15	0.3012	1.19	0.4857	0.925926	0.553	A	A
80763	SPX	3.46	0.0001	0.671141	0.0039	1.08	0.4142	0.925926	0.1447	A	A
5552	SRGN	2.15	1.75e-07	1.43	0.0008	1.01	0.3963	1.34	0.174	A	ABT
23635	SSBP2	1.66	0.0255	1.17	0.2342	2.19	0.001	1.11	0.1028	H	AH
6482	ST3GAL1	3.51	0.0013	1.68	3.82e-06	0.70922	0.0009	1.24	0.0116	A	AB
342667	STAC2	3.1	7.56e-05	1.22	0.0713	1.1	0.1362	1.07	0.0651	A	A
90627	STARD13	2.98	3.95e-06	1.38	0.0005	1.56	0.0305	1.08	0.3228	A	ABH
2040	STOM	3.68	0.0002	0.877193	0.4965	1.72	0.0031	1.29	3.68e-05	A	AHT
6783	SULT1E1	1.33	0.0192	1.11	0.1686	5.2	0.0073	3.07	0.001	HT	AHT
79987	SVEP1	1.22	0.0742	2.06	1.21e-06	0.900901	0.2233	1.03	0.6304	B	B
55638	SYBU	5.07	7.66e-08	1.99	1.83e-06	1.14	0.307	1.12	0.0068	A	AB
23232	TBC1D12	1.23	0.0364	2.93	2.5e-09	1.04	0.4998	1.14	0.0381	B	B
11138	TBC1D8	2.63	5.23e-07	2.53	1.63e-07	1.46	0.0564	1.27	0.3459	AB	ABHT
6926	TBX3	2.44	0.0249	1.14	0.1345	0.645161	0.294	1.18	0.9191	A	A
55852	TEX2	1.09	0.309	2.14	2.68e-07	1.12	0.6954	1	0.6039	B	B
29842	TFCP2L1	8.92	1.65e-09	2.71	1.82e-05	3.76	7.04e-06	2.93	8.35e-08	ABHT	ABHT
7048	TGFBR2	1.23	0.8098	3.37	9.66e-10	1.25	0.0826	1.31	0.0239	B	BHT
7049	TGFBR3	1.77	0.0364	5.82	2.09e-10	1.45	0.2572	1.39	0.0067	B	ABHT
7052	TGM2	1.21	0.2607	2.98	2.94e-05	1.18	0.0295	0.909091	0.4724	B	B
7056	THBD	3.29	3.46e-06	3.02	7.22e-07	0.854701	0.4211	1.34	0.1085	AB	ABT
7057	THBS1	2.6	0.0001	1.56	0.0005	0.409836	0.0164	0.735294	0.1185	A	AB
7067	THRA	1.6	0.0003	2.05	3.69e-05	1.31	0.1875	1.27	0.0104	B	ABHT
25976	TIPARP	2	0.0012	2.73	4.39e-05	0.526316	0.0203	1.78	7.69e-08	AB	ABT
7097	TLR2	0.884956	0.6424	0.8	0.0034	7.9	1.14e-05	1.36	0.0005	H	HT
130733	TMEM178A	1.22	0.8715	3	2.22e-05	0.862069	0.1733	0.657895	0.0894	B	B
79188	TMEM43	2.1	0.0009	1.85	2e-05	0.793651	0.6695	1.2	0.4201	A	AB
83604	TMEM47	1.4	0.0005	3.53	3.94e-07	1.66	0.5482	1.06	0.8023	B	ABH
57156	TMEM63C	1.88	0.0002	1.66	0.0038	2.01	0.0121	1.08	0.3932	H	ABH
83857	TMTC1	1.21	0.0942	2.33	0.0002	3.25	0.0084	2.25	0.1725	BH	BHT
7128	TNFAIP3	3.16	5.28e-06	1.82	0.0002	0.458716	0.0013	0.877193	0.7725	A	AB
388121	TNFAIP8L3	4.9	0.0001	7.47	3.27e-09	1.26	0.2443	1.29	0.0087	AB	ABHT
8600	TNFSF11	1.06	0.3732	1.1	0.058	3.2	0.0114	0.970874	0.519	H	H
7139	TNNT2	1.09	0.4136	2	3.16e-06	1.29	0.916	0.877193	0.9854	B	BH
23371	TNS2	2.5	1.4e-05	1.96	1.22e-05	1.13	0.2991	1.39	0.0113	A	ABT
84951	TNS4	2.17	0.0003	1.12	0.463	1.46	0.0254	0.900901	0.362	A	AH
7173	TPO	0.990099	0.1812	1.01	0.4947	1.23	0.4579	2.41	7.72e-05	T	T
54209	TREM2	1.02	0.6799	1.06	0.1418	3.9	0.0052	0.961538	0.3515	H	H
23650	TRIM29	3.04	5.22e-08	1.16	0.2587	1.51	0.0187	0.719424	0.0424	A	AH
23087	TRIM35	0.900901	0.8622	1.21	0.07	2.04	0.0002	1.54	6.83e-06	H	HT
388610	TRNP1	1.74	2.58e-05	5.57	2.11e-07	2.62	0.0002	0.970874	0.4137	BH	ABH
1831	TSC22D3	10.3	1.02e-06	44.45	9.32e-12	19.24	2.49e-07	4.05	3.96e-14	ABHT	ABHT
7103	TSPAN8	0.740741	0.4613	5.91	7.09e-08	1.05	0.955	0.917431	0.4612	B	B
125488	TTC39C	2.03	0.013	1.33	0.0052	0.909091	0.3539	0.925926	0.146	A	AB
134111	UBE2QL1	0.990099	0.87	6.14	5.67e-09	0.943396	0.4849	0.819672	0.147	B	B
7414	VCL	1.57	0.0024	3.27	1.37e-05	0.724638	0.1324	1.18	0.2318	B	AB
389136	VGLL3	1.3	0.0146	1.54	5.11e-05	2.11	3.04e-05	1.32	0.0058	H	ABHT
128434	VSTM2L	3.04	5.12e-06	1.11	0.2884	3.95	0.0002	1.48	0.007	AH	AHT
55062	WIPI1	1.2	0.131	1.19	0.0177	1.72	0.0256	2.06	1.27e-09	T	HT
54361	WNT4	1.04	0.4647	5.27	1.82e-08	1.59	0.1561	0.892857	0.3372	B	BH
7474	WNT5A	0.892857	0.7298	2.87	4.19e-08	1.3	0.1283	1.26	0.1632	B	BHT
402415	XKRX	3.58	3.43e-06	1.06	0.2837	0.729927	0.0801	0.763359	0.0163	A	A
7704	ZBTB16	1.37	0.0026	3.11	5.8e-07	15.17	5.48e-06	14.78	2.35e-16	BHT	ABHT
7763	ZFAND5	1.38	0.0753	5.42	1.72e-09	0.819672	0.5596	1.57	6.04e-05	B	ABT
7538	ZFP36	2.4	7.42e-05	2.53	1.9e-07	1.09	0.4872	1.38	0.0399	AB	ABT
23613	ZMYND8	1.53	0.002	2.41	3.38e-08	1.7	0.0007	1.37	0.0046	B	ABHT
151126	ZNF385B	0.925926	0.3271	3.99	4.67e-08	1.16	0.2707	0.877193	0.2177	B	B
84627	ZNF469	0.537634	0.0006	2.4	6.01e-07	1.04	0.8329	0.909091	0.3991	B	B
57507	ZNF608	1.73	0.0677	1.46	8.92e-05	3.03	0.0029	1.12	0.074	H	ABH
158586	ZXDB	1.7	0.0003	0.78125	0.2154	4.02	4.25e-05	1.13	0.1499	H	AH
