# Supplementary material for: Glucocorticoid-driven transcriptomes in human airway epithelial cells: commonalities, differences and functional insight from cell lines and primary cells
Source: BMC Med Genomics. 2019 Jan 31;12:29. doi: 10.1186/s12920-018-0467-2 (PMC6357449; doi:10.1186/s12920-018-0467-2)
Supplement: Supplementary file 14 — Budesonide-repressed genes in airway epithelial cell variants and tissue. The 442 genes that were significantly repressed ≤0.5 fold (P ≤ 0.05) by budesonide in A549 (A), BEAS-2B (B), HBE (H), or airway tissue biopsies (T) are listed. The last two columns (K and L), indicate the gene groups for each gene based on the induction thresholds, ≤0.5 fold (P ≤ 0.05) or ≤ 0.8. Genes are sorted alphabetically according to their official gene symbol. (XLSX 57 kb) [file 12920_2018_467_MOESM14_ESM.xlsx]

## Sheet: Bud repressed in cells & tissue
Entrez ID	Gene	A549 (fold)	A549 (P value)	B2B (fold)	B2B (P value)	HBE (fold)	HBE (P value)	Tissue (fold)	Tissue (P value)	Group (≤0.5 fold, P ≤ 0.05)	Group (≤0.8 fold)
27	ABL2	0.862069	0.207	0.3861	5.15e-08	1.26	0.1181	0.854701	0.0791	B	B
57007	ACKR3	0.341297	0.0185	0.352113	7.44e-06	0.568182	0.2988	0.847458	0.4392	AB	ABH
8038	ADAM12	0.478469	0.0014	0.60241	8.7e-05	0.70922	0.3175	0.877193	0.0511	A	ABH
9510	ADAMTS1	1.01	0.7465	0.319489	2.55e-05	0.347222	0.004	1.78	0.0038	BH	BH
9508	ADAMTS3	1.14	0.1634	0.355872	3.75e-08	1.15	0.108	1.16	0.0717	B	B
11096	ADAMTS5	1.08	0.5608	0.219298	2.79e-09	1.18	0.1123	1.46	0.0515	B	B
11174	ADAMTS6	0.900901	0.3929	0.331126	1.39e-06	0.735294	0.2867	0.892857	0.4496	B	BH
92949	ADAMTSL1	0.847458	0.061	0.440529	3.08e-07	1.17	0.1586	1.12	0.2209	B	B
23266	ADGRL2	0.485437	0.0004	0.662252	4.02e-05	1.13	0.4937	0.877193	0.2114	A	AB
136	ADORA2B	1.02	0.3778	0.34965	7.77e-09	0.389105	0.0322	0.806452	0.0283	BH	BH
154	ADRB2	1.32	0.0026	0.487805	8.97e-05	1.16	0.1755	1.19	0.1245	B	B
60312	AFAP1	0.645161	1.73e-05	0.361011	4.99e-08	0.571429	0.0153	0.793651	0.0081	B	ABHT
185	AGTR1	1.4	0.0303	0.342466	1.36e-05	1.17	0.5768	1.33	0.1708	B	B
196	AHR	0.389105	1.26e-06	1.33	0.0022	1.16	0.347	0.833333	0.0031	A	A
84962	AJUBA	1.09	0.7146	0.434783	1.22e-06	0.917431	0.3765	0.740741	0.2692	B	BT
115701	ALPK2	0.884956	0.2589	0.282486	1.04e-07	1.02	0.5077	1.11	0.1023	B	B
57679	ALS2	0.847458	0.0733	0.75188	0.0243	0.462963	0.0033	1.12	0.0451	H	BH
347902	AMIGO2	0.724638	0.0009	0.149701	2.85e-10	0.214133	0.0003	0.847458	0.2531	BH	ABH
118429	ANTXR2	0.847458	0.0331	0.37594	2.15e-06	0.469484	0.0069	1.09	0.7769	BH	BH
187	APLNR	0.900901	0.1664	0.952381	0.5792	1.27	0.0337	0.380228	0.0001	T	T
9582; 200315; 100913187	APOBEC3A; APOBEC3A_B; APOBEC3B	0.961538	0.2066	0.943396	0.4774	0.757576	0.8598	0.35461	0.0156	T	HT
9582	APOBEC3B	0.900901	0.1056	0.925926	0.4641	0.763359	0.8221	0.33557	0.0139	T	HT
116984	ARAP2	0.724638	0.0887	0.460829	0.0008	1.33	0.3018	0.943396	0.2939	B	AB
374	AREG	0.230415	0.0589	3.75	2.47e-06	0.378788	0.0141	1.19	0.1719	H	AH
93663	ARHGAP18	0.729927	0.106	1.24	0.1488	0.44843	0.0059	0.719424	0.372	H	AHT
9411	ARHGAP29	0.304878	0.0007	0.41841	0.0017	0.632911	0.0006	0.793651	0.0592	AB	ABHT
80117	ARL14	0.25	0.0001	0.952381	0.9019	0.534759	0.0192	0.961538	0.1576	A	AH
54622	ARL15	0.980392	0.3221	0.483092	0.0003	1.02	0.8331	0.8	0.2034	B	BT
10123	ARL4C	0.395257	0.0014	0.306748	5.05e-07	0.262467	0.0002	1.15	0.6793	ABH	ABH
91947	ARRDC4	1.05	0.7374	0.42735	5.87e-07	0.793651	0.7088	0.840336	0.311	B	BH
79642	ARSJ	0.719424	0.1166	0.574713	1.69e-06	0.473934	0.0004	0.892857	0.4488	H	ABH
444	ASPH	0.321543	0.0096	0.740741	0.1924	1.16	0.2168	0.714286	0.0404	A	ABT
490	ATP2B1	0.485437	0.0002	0.909091	0.7775	0.724638	0.2928	0.884956	0.1869	A	AH
5205	ATP8B1	0.632911	0.0234	0.299401	1.52e-08	0.980392	0.7056	0.833333	0.0125	B	AB
570	BAAT	0.487805	0.0003	1.05	0.2941	1.22	0.0582	0.934579	0.3781	A	A
25805	BAMBI	0.540541	0.0164	0.377358	8.57e-09	0.757576	0.9398	0.877193	0.4878	B	ABH
11177	BAZ1A	0.769231	0.0713	0.793651	0.0488	0.485437	0.0075	0.934579	0.2401	H	ABH
8915	BCL10	0.862069	0.4728	1.1	0.621	0.469484	8.9e-05	0.847458	0.5059	H	H
597	BCL2A1	0.298507	0.048	0.892857	0.6488	0.714286	0.0181	0.840336	0.4117	A	AH
650	BMP2	0.395257	0.0183	1.04	0.7984	0.699301	0.0051	1.34	0.0122	A	AH
652	BMP4	0.900901	0.0717	0.346021	1.23e-08	1.05	0.5865	1.03	0.9371	B	B
387763	C11orf96	1.12	0.1965	1.03	0.1937	4.89	0.0063	0.5	0.0083	T	T
84419	C15orf48	0.806452	0.0398	1.05	0.4816	1.14	0.4915	0.497512	0.0246	T	T
114898	C1QTNF2	1.12	0.0603	0.478469	8.57e-06	0.925926	0.1972	0.806452	0.0711	B	B
205428	C3orf58	0.909091	0.1775	0.462963	0.003	0.75188	0.0249	0.833333	0.4609	B	BH
135398	C6orf141	0.421941	0.0041	1.13	0.0822	0.769231	0.045	0.980392	0.5859	A	AH
254778	C8orf46	1.01	0.5514	0.469484	1.19e-06	0.877193	0.0672	1.09	0.0938	B	B
377677	CA13	0.704225	0.4791	0.434783	2.31e-05	0.909091	0.232	0.925926	0.0213	B	AB
11007	CCDC85B	1.08	0.2095	0.469484	1.2e-06	0.854701	0.0471	0.980392	0.211	B	B
317762	CCDC85C	0.840336	0.4277	0.497512	1.04e-05	1.11	0.1233	1.05	0.945	B	B
6356	CCL11	1.12	0.5751	0.934579	0.2042	1.11	0.1433	0.442478	0.0016	T	T
6347	CCL2	0.310559	0.0059	0.109769	2.31e-10	1.11	0.5003	0.355872	4.03e-06	ABT	ABT
595	CCND1	1.2	0.3177	0.223714	2.32e-08	0.507614	0.0536	0.840336	0.336	B	BH
50489	CD207	0.952381	0.3813	1.06	0.6459	1.17	0.3946	0.44843	2.64e-07	T	T
64866	CDCP1	0.840336	0.3549	0.869565	0.0644	0.337838	0.0211	1.1	0.7631	H	H
28513	CDH19	0.458716	0.0049	1.08	0.6212	1.1	0.6466	1.34	0.1014	A	A
1004	CDH6	0.571429	0.0224	0.478469	1.63e-06	0.287356	0.0359	0.52356	0.0019	BH	ABHT
1021	CDK6	0.735294	0.0998	0.42735	7.58e-06	0.438596	0.051	1.21	0.7989	B	ABH
50515	CHST11	0.401606	4.94e-05	0.877193	0.054	0.359712	0.0006	1.43	0.0134	AH	AH
51363	CHST15	0.724638	0.1903	0.483092	3.56e-05	0.909091	0.3657	0.862069	0.3147	B	AB
163732	CITED4	1.47	0.0158	3.52	1.34e-07	0.299401	0.0047	1.11	0.3711	H	H
1183	CLCN4	0.826446	0.1017	0.361011	4.29e-07	0.892857	0.2004	1.07	0.3976	B	B
9076	CLDN1	0.826446	0.1174	0.287356	6.49e-08	1.13	0.8512	0.641026	0.016	B	BT
26047	CNTNAP2	0.423729	0.0468	0.917431	0.1827	1.15	0.8476	0.847458	0.422	A	A
132864	CPEB2	0.409836	0.0056	0.757576	0.0375	1.07	0.744	0.909091	0.2799	A	AB
9586	CREB5	0.197239	0.077	0.330033	3.69e-05	0.549451	0.0136	0.671141	0.0228	B	ABHT
1393	CRHBP	1.08	0.895	0.172712	3.12e-09	0.961538	0.6272	0.990099	0.588	B	B
64651	CSRNP1	1.2	0.0409	0.3663	1.26e-07	0.452489	0.0754	1.32	0.0014	B	BH
1490	CTGF	3.94	1.42e-06	1.92	0.002	0.344828	0.0175	1.45	0.002	H	H
1075	CTSC	0.609756	0.0057	0.17452	9.28e-09	1.96	0.0197	0.819672	0.0743	B	AB
1524	CX3CR1	1.13	0.2166	0.900901	0.2777	1.16	0.0396	0.471698	0.0003	T	T
2919	CXCL1	0.44843	0.001	0.78125	0.0133	0.0833333	0.0003	0.675676	0.107	AH	ABHT
2919; 2920	CXCL1; CXCL2	0.806452	0.0062	1.09	0.1203	0.30303	0.0019	0.740741	0.1363	H	HT
3627	CXCL10	0.952381	0.3736	1.02	0.8401	1.43	0.0373	0.389105	0.0046	T	T
2920	CXCL2	1.37	0.0008	1.26	0.0246	0.168634	0.0003	0.775194	0.4759	H	HT
6374	CXCL5	0.5	0.0007	1.03	0.7035	1.12	0.6481	0.961538	0.2019	A	A
3576	CXCL8	0.413223	0.1493	0.584795	0.0015	0.167224	0.0021	0.632911	0.1452	H	ABHT
80777	CYB5B	0.5	0.0002	0.729927	0.0016	0.787402	0.3817	0.877193	0.2928	A	ABH
1591	CYP24A1	0.221729	3.18e-06	1.12	0.5244	0.367647	0.0006	0.584795	0.0005	AH	AHT
51473	DCDC2	0.473934	4.21e-05	0.719424	0.0034	0.763359	0.099	1.34	0.432	A	ABH
115265	DDIT4L	0.423729	0.0112	0.763359	0.0056	1.02	0.6249	0.757576	0.0533	A	ABT
160518	DENND5B	0.429185	1.41e-06	0.568182	5.05e-06	1.63	0.0051	1.04	0.5948	A	AB
1734	DIO2	0.502513	0.0021	0.320513	5.86e-05	0.925926	0.4638	1.53	0.1439	B	AB
10395	DLC1	1.18	0.0188	0.423729	3.4e-08	0.763359	0.2231	0.847458	0.1816	B	BH
1746	DLX2	0.826446	0.0733	0.628931	0.0034	0.49505	0.0071	1.09	0.8753	H	BH
23268	DNMBP	1.08	0.9952	0.416667	1.95e-06	1.09	0.8294	0.900901	0.1144	B	B
55619	DOCK10	0.45045	0.004	0.735294	0.0483	0.740741	0.4369	0.892857	0.6189	A	ABH
9732	DOCK4	2.39	0.0014	0.46729	2.33e-05	0.78125	0.3903	1.07	0.4762	B	BH
55332	DRAM1	0.8	0.0665	0.347222	1.44e-08	0.531915	0.0604	0.869565	0.2792	B	ABH
1824	DSC2	0.487805	7.07e-05	0.719424	0.0329	1.64	0.5138	0.840336	0.0515	A	AB
51514	DTL	0.434783	0.0072	1.1	0.4165	1.25	0.5911	0.757576	0.017	A	AT
11072	DUSP14	0.840336	0.019	0.438596	2.97e-08	0.917431	0.6567	0.840336	0.2284	B	B
1846	DUSP4	0.806452	0.1681	0.497512	1.27e-06	0.10352	0.0078	0.869565	0.1953	BH	BH
1848	DUSP6	1.57	0.6046	0.598802	5.59e-05	0.0327761	0.0123	0.934579	0.7269	H	BH
1850; 2749; 101927562	DUSP8; GLUD1P3; LOC101927562	1.04	0.5596	0.456621	0.0002	0.621118	0.0308	0.917431	0.3533	B	BH
1850; 101927562	DUSP8; LOC101927562	1.05	0.4141	0.454545	2.68e-05	0.680272	0.0763	0.990099	0.6084	B	BH
144455	E2F7	0.641026	0.046	0.769231	0.013	0.207469	0.0083	0.826446	0.0793	H	ABH
1879	EBF1	0.204499	1.04e-07	0.892857	0.6142	1.37	0.0316	1.19	0.8648	A	A
1942	EFNA1	1.06	0.7765	0.458716	3.98e-06	0.854701	0.382	0.900901	0.1944	B	B
1958	EGR1	1.26	0.0194	0.75188	0.0713	0.211864	0.0096	1.45	0.6048	H	BH
1959	EGR2	0.917431	0.145	1.23	0.279	0.3125	0.0235	0.961538	0.8149	H	H
1960	EGR3	1.11	0.2021	1.16	0.3334	0.226244	0.0177	0.900901	0.0481	H	H
10938	EHD1	1.19	0.1983	0.581395	1.29e-05	0.429185	0.0079	0.917431	0.0605	H	BH
56648	EIF5A2	1.15	0.706	0.485437	6.07e-08	0.515464	0.0175	1.18	0.1408	B	BH
2012	EMP1	2.9	2.66e-06	0.47619	0.0036	0.847458	0.8898	0.787402	0.4176	B	BT
8507	ENC1	0.78125	0.0508	0.192308	5.35e-11	0.359712	0.0014	0.833333	0.0041	BH	ABH
57089	ENTPD7	0.694444	0.0306	0.480769	2.42e-05	0.609756	0.0027	0.826446	0.0503	B	ABH
1969	EPHA2	1.03	0.92	0.320513	7.31e-08	0.357143	0.0319	0.970874	0.4259	BH	BH
2043	EPHA4	1.31	0.0197	0.3861	2.41e-07	0.526316	0.0072	0.884956	0.1976	B	BH
2044	EPHA5	0.970874	0.1631	0.199203	1.27e-10	0.970874	0.9194	0.877193	0.4416	B	B
2065	ERBB3	1.41	0.2601	0.492611	1.55e-05	1.24	0.5636	0.952381	0.1147	B	B
51575	ESF1	1.13	0.9575	0.900901	0.0964	0.371747	0.0247	1.19	0.4222	H	H
2113	ETS1	1.17	0.0547	0.255754	1.01e-08	0.361011	0.045	1.16	0.4044	BH	BH
2115	ETV1	0.617284	0.0004	0.469484	7.67e-06	1.12	0.8522	0.819672	0.0764	B	AB
84141	EVA1A	0.606061	0.1441	0.133869	1.12e-10	1.1	0.5975	0.892857	0.9946	B	AB
2131	EXT1	0.769231	0.0039	0.588235	6.84e-06	0.431034	0.016	0.787402	0.0026	H	ABHT
7430	EZR	1.5	0.0442	1.18	0.2712	0.423729	0.0387	1.53	0.1928	H	H
2152	F3	0.900901	0.3878	0.122249	2.41e-09	0.529101	0.0347	1.37	0.0066	B	BH
26049	FAM169A	0.840336	0.5256	0.632911	0.0005	0.490196	0.0028	1.34	0.0099	H	BH
51313	FAM198B	1.26	0.888	0.434783	0.0033	0.819672	0.6111	0.847458	0.4279	B	B
285550	FAM200B	0.813008	0.0851	0.45045	4.43e-07	0.775194	0.0329	1.1	0.8829	B	BH
55603	FAM46A	0.735294	0.485	0.392157	8.06e-09	1.4	0.5865	1.19	0.2123	B	AB
157638	FAM84B	0.401606	0.0002	1.21	0.0666	0.869565	0.2358	0.943396	0.4698	A	A
200933	FBXO45	0.884956	0.4921	0.884956	0.0423	0.483092	0.0079	1.13	0.6852	H	H
2205	FCER1A	1.01	0.457	1.06	0.9192	1.05	0.6542	0.458716	2.35e-05	T	T
55785	FGD6	0.884956	0.2449	0.374532	2.71e-06	0.595238	0.0015	0.847458	0.8115	B	BH
2246	FGF1	0.826446	0.4124	0.42735	1.1e-05	1.18	0.0194	0.588235	0.0004	B	BT
2250	FGF5	1.09	0.9767	0.131752	1.11e-10	0.21322	0.0004	0.925926	0.2341	BH	BH
9982	FGFBP1	0.680272	0.0966	0.431034	6.57e-05	0.395257	0.0061	0.740741	0.1309	BH	ABHT
27145	FILIP1	0.47619	0.0036	1.08	0.4536	1.17	0.29	1.18	0.3468	A	A
2313	FLI1	0.925926	0.0686	0.378788	2.57e-06	0.598802	0.1281	1.18	0.9775	B	BH
23768	FLRT2	0.421941	4.51e-06	0.483092	3.4e-07	0.452489	0.0009	0.775194	0.0428	ABH	ABHT
23767	FLRT3	0.480769	0.0133	2.79	1.2e-07	2.08	0.0022	1.15	0.2982	A	A
342184	FMN1	0.502513	0.0872	0.234742	3.1e-07	0.769231	0.0974	1.2	0.3151	B	ABH
56776	FMN2	0.680272	0.0104	0.460829	9.99e-07	1.1	0.1609	0.793651	0.9608	B	ABT
8061	FOSL1	1.15	0.4782	0.125313	5.52e-09	0.102041	0.0238	1.14	0.0236	BH	BH
2296	FOXC1	0.537634	3.86e-07	0.740741	0.0049	0.444444	0.0094	1.23	0.2222	H	ABH
55691	FRMD4A	0.641026	0.0006	0.307692	7.09e-08	0.649351	0.0334	1.08	0.7028	B	ABH
23150	FRMD4B	0.561798	0.0004	0.201207	2.3e-07	0.769231	0.0025	0.847458	0.1793	B	ABH
84978	FRMD5	0.628931	0.0006	0.334448	1.4e-06	0.613497	0.0039	0.961538	0.4835	B	ABH
10468	FST	0.257069	5.88e-06	0.561798	6.22e-06	0.3663	0.0018	1.15	0.671	AH	ABH
8322	FZD4	1.16	0.1532	0.465116	2.51e-06	0.877193	0.8901	0.892857	0.5478	B	B
50486	G0S2	4	4.03e-08	0.598802	0.0045	0.0648508	0.0094	0.961538	0.9476	H	BH
2591	GALNT3	1.03	0.6047	0.269542	2.74e-05	0.8	0.0326	0.729927	0.228	B	BHT
2624	GATA2	0.775194	0.0012	0.414938	9.85e-07	1.33	0.2909	1.11	0.0974	B	AB
2635	GBP3	0.606061	0.0021	0.374532	4.43e-07	0.826446	0.1319	0.806452	0.505	B	AB
2651	GCNT2	0.775194	0.0062	0.319489	9.95e-08	0.862069	0.3162	0.763359	0.038	B	ABT
9518	GDF15	0.152672	2.35e-09	0.609756	0.0069	0.411523	0.0739	0.490196	0.0548	A	ABHT
392255	GDF6	1.77	0.0231	0.347222	1.4e-06	1.3	0.0132	1.06	0.1668	B	B
2669	GEM	0.421941	7.37e-05	0.185185	2.39e-09	0.877193	0.187	0.892857	0.1152	AB	AB
84662	GLIS2	0.862069	0.0685	0.5	6.78e-06	0.625	0.0132	0.877193	0.0904	B	BH
2744	GLS	0.420168	0.0158	0.529101	0.0136	0.680272	0.1732	0.854701	0.0445	A	ABH
55105	GPATCH2	0.819672	0.2545	0.746269	0.0051	0.497512	0.0019	1.22	0.1192	H	BH
55668	GPATCH2L	0.735294	0.0044	0.628931	0.0022	0.46729	0.0171	1.17	0.0297	H	ABH
10457	GPNMB	1.28	0.5455	0.358423	0.0002	0.862069	0.76	1.16	0.7746	B	B
2863	GPR39	1.13	0.2624	0.364964	8.99e-06	0.595238	0.0006	0.909091	0.1904	B	BH
9052	GPRC5A	0.877193	0.8388	0.232019	2.07e-06	1.25	0.9928	1.11	0.5588	B	B
285513	GPRIN3	0.348432	4.3e-06	1.34	0.0214	0.877193	0.4637	1.06	0.561	A	A
26585	GREM1	0.15873	1.37e-08	0.33557	3.99e-07	0.869565	0.8069	1.24	0.3289	AB	AB
29841	GRHL1	0.775194	0.686	0.373134	5.59e-07	0.757576	0.0277	0.892857	0.5201	B	ABH
3038	HAS3	1.42	0.4776	0.980392	0.4037	0.0894454	0.0007	0.3663	6.79e-05	HT	HT
1839	HBEGF	1.03	0.3082	0.28169	4.51e-07	0.059453	0.0005	0.787402	0.0586	BH	BHT
9734	HDAC9	0.775194	0.048	0.45045	3.71e-06	0.699301	0.0322	0.8	0.0022	B	ABHT
26091	HERC4	0.78125	0.0685	0.3125	2.15e-06	0.757576	0.0307	1.31	0.0002	B	ABH
23462	HEY1	1.15	0.0739	1.08	0.9124	0.414938	0.0032	0.892857	0.507	H	H
3096	HIVEP1	0.588235	0.0078	0.724638	0.0096	0.471698	0.0003	0.884956	0.4506	H	ABH
3099	HK2	1.13	0.262	0.353357	5.79e-08	0.689655	0.0237	0.900901	0.3856	B	BH
3162	HMOX1	0.436681	1.68e-05	0.787402	0.3578	0.609756	0.2867	1.15	0.2037	A	ABH
3269	HRH1	0.869565	0.444	0.537634	6.51e-05	0.395257	0.0003	0.775194	0.0143	H	BHT
9957	HS3ST1	0.645161	0.0018	4.16	4.67e-07	0.261097	0.0059	0.884956	0.0503	H	AH
22824	HSPA4L	0.628931	0.0721	0.396825	1.88e-07	0.854701	0.2755	0.735294	0.0532	B	ABT
3312	HSPA8	0.78125	0.7817	0.8	0.1186	0.487805	0.0056	0.884956	0.8516	H	ABH
10808	HSPH1	0.671141	0.0484	0.393701	0.0299	0.540541	0.0151	0.689655	0.3654	B	ABHT
3352	HTR1D	0.862069	0.0736	0.315457	5.62e-07	1.02	0.8816	0.943396	0.2265	B	B
3357	HTR2B	0.185529	0.0003	0.892857	0.7746	1.01	0.2991	0.934579	0.0328	A	A
3397	ID1	2.69	8.37e-05	0.847458	0.0312	0.322581	0.0036	0.892857	0.5893	H	H
9592	IER2	0.537634	0.0315	0.657895	7.38e-06	0.454545	0.0097	0.961538	0.7315	H	ABH
8870	IER3	0.392157	0.0224	0.120192	3.03e-12	0.137931	0.0017	0.793651	0.6329	ABH	ABHT
389792	IER5L	0.591716	0.0021	0.628931	7.58e-05	0.34965	0.0002	0.934579	0.647	H	ABH
3433	IFIT2	0.884956	0.6791	0.497512	2.32e-05	0.884956	0.1693	0.813008	0.0984	B	B
338376	IFNE	0.847458	0.0739	0.862069	0.3559	0.436681	0.039	0.909091	0.0194	H	H
3488	IGFBP5	0.806452	0.4145	0.384615	0.0002	1.24	0.0136	1.99	0.0003	B	B
152404	IGSF11	0.5	0.0002	1.16	0.3087	1.41	0.0016	0.862069	0.2462	A	A
3589	IL11	0.175131	0.01	0.294118	3.93e-09	0.253165	0.0018	1.04	0.146	ABH	ABH
3552	IL1A	1.13	0.0956	0.970874	0.5671	0.190114	0.009	1.02	0.9002	H	H
3553	IL1B	1.06	0.0862	0.943396	0.9901	0.259067	0.0006	0.869565	0.0592	H	H
3557	IL1RN	1.08	0.7576	0.900901	0.6898	1.07	0.6332	0.480769	0.0246	T	T
50604	IL20	0.909091	0.2415	1.06	0.4367	0.298507	0.0412	1.03	0.9572	H	H
11009	IL24	0.952381	0.2522	1.27	0.0356	0.166113	0.0368	1.06	0.1385	H	H
90865	IL33	0.8	0.0817	0.892857	0.2924	0.353357	0.5128	0.497512	0.0109	T	AHT
56300	IL36G	0.925926	0.4487	1.08	0.339	0.316456	0.0049	0.961538	0.1237	H	H
3569	IL6	1.03	0.4121	0.3003	0.0001	1.05	0.4431	0.854701	0.1965	B	B
3624	INHBA	1.19	0.1758	0.943396	0.1718	0.197628	0.0032	1.64	0.003	H	H
3656	IRAK2	0.806452	0.0589	0.537634	0.0009	0.478469	0.0369	0.617284	1.2e-05	H	BHT
3659	IRF1	1.24	0.2784	0.641026	5.36e-06	0.357143	0.0008	0.584795	0.0143	H	BHT
83737	ITCH	0.862069	0.233	1.25	0.4626	0.442478	0.0234	1.21	0.4603	H	H
3673	ITGA2	0.543478	0.0062	0.980392	0.2381	0.4329	0.0255	0.819672	0.1395	H	AH
182	JAG1	1.33	0.8614	2.16	6.16e-06	0.277008	0.0015	0.833333	0.3112	H	H
3725	JUN	1.12	0.9113	0.114811	8.89e-10	0.740741	0.0952	1.08	0.9732	B	BH
23254	KAZN	0.826446	0.322	0.401606	1.95e-07	1.19	0.0835	0.826446	0.0526	B	B
84541	KBTBD8	0.990099	0.8122	0.552486	0.0004	0.485437	0.0009	1.21	0.1238	H	BH
23704	KCNE4	0.319489	7.67e-06	1.15	0.0486	1.06	0.155	0.943396	0.7052	A	A
90134	KCNH7	1.17	0.0577	0.438596	0.0002	1.06	0.8617	0.970874	0.192	B	B
3772	KCNJ15	0.925926	0.2538	1.09	0.3683	0.446429	0.0144	0.568182	0.0013	H	HT
115207	KCTD12	0.757576	0.2621	1.47	0.002	0.353357	0.0149	0.900901	0.0792	H	AH
386617	KCTD8	0.925926	0.9467	0.207469	4.7e-06	1.21	0.3845	1.08	0.2851	B	B
23499; 643314	KIAA0754; MACF1	0.531915	0.0046	0.483092	5.01e-05	1.18	0.1292	1.26	0.0637	B	AB
56243	KIAA1217	0.411523	0.0002	0.319489	3.06e-07	0.826446	0.2384	0.854701	0.1376	AB	AB
3815	KIT	1.06	0.2757	0.471698	9.51e-05	1.79	0.028	0.961538	0.2725	B	B
8609	KLF7	1.34	0.0617	1.71	9.2e-05	0.46729	0.0133	1.47	0.0044	H	H
144501	KRT80	0.806452	0.0329	0.425532	1.17e-05	0.909091	0.9027	0.854701	0.9207	B	B
730755	KRTAP2-3	1.02	0.353	0.252525	3.37e-06	0.411523	0.037	1.01	0.3628	BH	BH
112849	L3HYPDH	0.636943	3.32e-05	0.5	4.5e-06	0.609756	0.1431	0.925926	0.5282	B	ABH
143903	LAYN	0.847458	0.2565	0.487805	1.21e-06	1.28	0.3763	1.1	0.2615	B	B
81606	LBH	0.917431	0.5752	1.32	0.4415	0.480769	0.0023	0.584795	0.0606	H	HT
90632	LINC00473	0.49505	0.0164	0.671141	0.0007	0.917431	0.9218	0.943396	0.427	A	AB
9388	LIPG	0.763359	0.0148	1.1	0.5374	0.383142	0.0002	1.04	0.5289	H	AH
100131541	LOC100131541	1.02	0.87	0.465116	0.0103	1.25	0.9687	1.18	0.1303	B	B
100133299	LOC100133299	1.06	0.294	0.41841	1.13e-05	0.826446	0.8279	1.1	0.1078	B	B
861; 100506403	LOC100506403; RUNX1	0.632911	0.006	0.42735	2.71e-07	1.2	0.3095	1.11	0.1342	B	AB
164832	LONRF2	0.395257	0.0189	1.15	0.078	1.13	0.115	1.24	0.0224	A	A
2846	LPAR4	0.877193	0.6448	0.276243	4.87e-07	1.18	0.0425	1.08	0.031	B	B
54947	LPCAT2	0.704225	0.0029	0.483092	6.23e-06	0.763359	0.5495	0.909091	0.948	B	ABH
26018	LRIG1	0.952381	0.3329	0.343643	4.07e-08	0.847458	0.2307	0.884956	0.631	B	B
10234	LRRC17	0.961538	0.1641	0.425532	0.0007	1.32	0.2112	0.909091	0.6295	B	B
57554	LRRC7	1.2	0.0944	0.241546	2.17e-07	1.1	0.0875	0.925926	0.8485	B	B
84230	LRRC8C	0.438596	0.0764	1.1	0.1481	0.45045	0.001	1.41	0.739	H	AH
4060	LUM	0.471698	0.0013	0.970874	0.8955	0.943396	0.4417	1.01	0.5485	A	A
4067	LYN	0.78125	0.0058	0.561798	0.0003	0.320513	0.0055	0.657895	0.0507	H	ABHT
126868	MAB21L3	1.07	0.12	1.14	0.1087	0.380228	0.0248	0.952381	0.6075	H	H
10892	MALT1	0.591716	0.0002	0.480769	4.18e-05	0.854701	0.4147	1.09	0.6091	B	AB
5606	MAP2K3	1.03	0.9789	0.409836	6.27e-08	0.694444	0.0152	0.961538	0.4387	B	BH
9053	MAP7	0.49505	2.6e-06	1.2	0.0163	1.12	0.2118	0.833333	0.2646	A	A
10982	MAPRE2	0.429185	0.0019	0.497512	5.31e-06	1.15	0.1491	0.729927	0.0069	AB	ABT
115123	MAR3	0.78125	0.9525	0.321543	3.5e-08	1.39	0.772	1.13	0.292	B	AB
151963	MB21D2	1.26	0.0934	0.487805	8.54e-07	0.729927	0.0008	0.934579	0.2272	B	BH
4155	MBP	0.543478	7.01e-05	0.473934	5.47e-07	0.819672	0.2249	1.15	0.794	B	AB
59274	MESDC1	0.884956	0.0647	0.869565	0.1716	0.49505	0.0349	1.05	0.6327	H	H
4232	MEST	1.17	0.0513	0.487805	0.0006	0.649351	0.0683	0.689655	0.0172	B	BHT
9645	MICAL2	1.92	0.0021	1.94	5.5e-05	0.37594	0.0003	1.14	0.4892	H	H
84953	MICALCL	1.08	0.384	1.05	0.1751	0.411523	0.0038	0.884956	0.2516	H	H
4281	MID1	0.473934	5.17e-05	0.757576	0.0044	0.588235	0.3461	0.819672	0.1283	A	ABH
283078	MKX	1.29	0.0338	0.389105	1.92e-06	1.14	0.0714	0.970874	0.9116	B	B
4312	MMP1	0.44843	0.0303	0.588235	0.0107	0.35461	0.6073	0.389105	0.5128	A	ABHT
4319	MMP10	0.632911	0.1446	0.952381	0.7084	0.662252	0.3658	0.37037	1.81e-05	T	AHT
4322	MMP13	1.2	0.1118	0.869565	0.5174	0.613497	0.0372	0.31348	1.6e-05	T	HT
4314	MMP3	1.03	0.5168	0.943396	0.0823	0.442478	0.025	0.990099	0.555	H	H
56180	MOSPD1	0.666667	0.3268	0.473934	9.7e-05	0.862069	0.0601	0.763359	0.0846	B	ABT
143098	MPP7	0.909091	0.1828	0.49505	1.94e-05	1.27	0.0735	0.877193	0.3662	B	B
4603	MYBL1	0.775194	0.5863	0.346021	4.54e-09	0.645161	0.1601	0.833333	0.3405	B	ABH
89796	NAV1	0.609756	0.0124	0.5	5.55e-05	0.537634	0.0013	0.719424	0.0003	B	ABHT
89795	NAV3	0.334448	0.0124	0.70922	0.1202	0.909091	0.0991	1.07	0.0616	A	AB
57552	NCEH1	0.671141	0.1367	0.374532	0.0029	0.609756	0.0151	0.892857	0.2987	B	ABH
344148	NCKAP5	0.840336	0.1051	0.471698	0.0002	1.09	0.8069	0.746269	0.1986	B	BT
135112	NCOA7	0.487805	0.0163	0.735294	0.1339	0.840336	0.7877	0.689655	0.0005	A	ABT
23327	NEDD4L	1.25	0.1417	0.198807	7.68e-09	1.32	0.3278	1.6	1.04e-05	B	B
55247	NEIL3	0.357143	0.0024	0.392157	4.31e-06	1.2	0.0377	0.943396	0.9859	AB	AB
10276	NET1	0.529101	0.0054	0.819672	0.0212	0.446429	0.0049	0.934579	0.715	H	AH
10725	NFAT5	0.531915	2.08e-06	0.381679	0.0001	0.787402	0.2352	1.23	0.0842	B	ABH
4803	NGF	0.869565	0.3605	0.171527	1.47e-09	0.628931	0.0876	0.952381	0.5804	B	BH
4810	NHS	0.206186	0.0005	0.390625	0.0006	0.671141	0.0424	0.826446	0.065	AB	ABH
9241	NOG	1.02	0.2707	0.409836	5.68e-06	0.862069	0.0497	1.04	0.5318	B	B
4856	NOV	0.70922	0.0004	0.249377	2.84e-09	1.08	0.3585	0.78125	0.2709	B	ABT
4857	NOVA1	0.5	1.8e-05	0.666667	9.19e-05	1.1	0.0741	0.943396	0.9004	A	AB
4879	NPPB	1.03	0.7554	0.147493	1.08e-09	1.17	0.2998	0.892857	0.0291	B	B
190	NR0B1	0.413223	8.23e-05	0.943396	0.3477	0.934579	0.3434	1.1	0.2571	A	A
7026	NR2F2	0.826446	0.1436	0.456621	7.1e-07	1.38	0.0515	1.09	0.439	B	B
2908	NR3C1	0.617284	0.0918	0.429185	2.77e-07	0.531915	0.0071	0.909091	0.0624	B	ABH
4929	NR4A2	0.206612	3.42e-08	1.22	0.0595	0.900901	0.1285	1.2	0.5539	A	A
8013	NR4A3	0.442478	3.8e-05	0.826446	0.2101	1.12	0.6778	0.769231	0.2024	A	AT
2494	NR5A2	0.396825	0.0022	1.19	0.0275	1.06	0.9442	0.806452	0.0225	A	A
3084	NRG1	0.460829	0.0167	0.819672	0.0245	0.531915	0.0476	0.793651	0.0481	A	AHT
8829	NRP1	0.374532	0.0002	0.680272	0.0043	1.33	0.0114	0.763359	0.0081	A	ABT
64324	NSD1	0.769231	0.0817	0.387597	5.2e-05	0.826446	0.4714	1.33	0.0928	B	AB
4953	ODC1	0.952381	0.82	1.04	0.8318	0.226244	0.0229	1.13	0.6094	H	H
9480	ONECUT2	0.37037	0.0005	0.609756	4.86e-05	1.09	0.503	0.961538	0.7623	A	AB
29948	OSGIN1	0.478469	0.0002	0.925926	0.3608	0.925926	0.4873	0.892857	0.1102	A	A
734	OSGIN2	0.471698	3.59e-05	0.854701	0.098	1.07	0.6381	1.01	0.2307	A	A
80380	PDCD1LG2	1.1	0.332	0.431034	1.11e-06	0.234192	0.0009	1.24	0.2469	BH	BH
5142	PDE4B	0.534759	0.0233	0.277778	4.06e-06	1.12	0.4598	0.662252	0.2336	B	ABT
27115	PDE7B	0.328947	8.93e-05	1.54	0.001	1.07	0.4442	0.925926	0.3748	A	A
5154	PDGFA	0.862069	0.0865	0.8	0.0103	0.456621	0.0103	1.18	0.0119	H	BH
10611	PDLIM5	0.465116	1.27e-05	0.826446	0.0617	0.666667	0.154	1.21	0.156	A	AH
57161	PELI2	0.465116	1.68e-06	1.27	0.2555	0.854701	0.7647	0.952381	0.6955	A	A
5228	PGF	1.08	0.8037	0.900901	0.3747	0.4	0.0006	1.2	0.2668	H	H
5239	PGM5	0.444444	0.0017	0.840336	0.0309	1.15	0.4372	1.22	0.7459	A	A
22822	PHLDA1	0.537634	0.0682	1.19	0.0121	0.0414938	0.0032	0.884956	0.1511	H	AH
7262	PHLDA2	0.657895	0.2608	0.458716	6.69e-06	0.18797	0.0051	0.862069	0.0658	BH	ABH
8503	PIK3R3	1.1	0.9993	0.483092	7.59e-05	1.25	0.0069	0.884956	0.176	B	B
51316	PLAC8	1.07	0.3519	0.438596	0.0002	0.649351	0.5563	0.719424	0.0769	B	BHT
5328	PLAU	1.34	0.1261	0.515464	0.0002	0.213675	1.42e-05	0.574713	0.0024	H	BHT
5329	PLAUR	0.490196	0.0132	0.46729	1.63e-05	0.30303	0.0033	0.862069	0.3512	ABH	ABH
257068	PLCXD2	0.675676	0.1658	0.2457	5.47e-09	0.215983	0.0103	0.819672	0.4236	BH	ABH
26030	PLEKHG3	1	0.501	0.980392	0.5389	0.409836	0.0109	0.917431	0.378	H	H
10769	PLK2	0.342466	1.18e-05	0.160514	2.79e-06	0.505051	0.0144	0.70922	0.0665	AB	ABHT
1263	PLK3	1.02	0.326	0.694444	0.0007	0.353357	0.0075	0.990099	0.9133	H	BH
5357	PLS1	0.480769	0.0099	0.729927	0.0003	0.75188	0.1525	0.675676	0.0467	A	ABHT
56937	PMEPA1	0.613497	0.1659	0.324675	5.25e-07	0.45045	0.0114	0.775194	0.0064	BH	ABHT
10622	POLR3G	1.22	0.6096	0.471698	7.3e-07	0.70922	0.0807	0.961538	0.6128	B	BH
5453	POU3F1	1.08	0.1007	1.07	0.9858	0.37037	0.0003	0.943396	0.3552	H	H
5521	PPP2R2B	0.877193	0.4277	0.473934	1.65e-05	0.719424	0.4399	0.869565	0.5437	B	BH
56978	PRDM8	1.07	0.1062	0.434783	0.0002	0.436681	0.0073	0.854701	0.3104	BH	BH
29968	PSAT1	0.813008	0.2392	0.492611	2.64e-05	0.806452	0.6601	0.729927	0.0107	B	BT
23198	PSME4	0.591716	0.2047	0.490196	1.92e-05	0.465116	0.1092	1.21	0.1273	B	ABH
5724	PTAFR	1.13	0.5566	0.961538	0.39	0.377358	0.0003	0.900901	0.2179	H	H
5743	PTGS2	0.287356	7.2e-06	4.21	7.23e-07	0.206186	0.0011	0.735294	0.0073	AH	AHT
5744	PTHLH	0.182482	1.83e-07	0.970874	0.6028	0.218818	0.0806	0.746269	0.268	A	AHT
5791	PTPRE	1.17	0.9532	0.389105	7.93e-07	0.240385	0.0016	1.13	0.2838	BH	BH
5801	PTPRR	0.925926	0.1795	0.404858	8.39e-06	1.29	0.0611	1.04	0.8415	B	B
27314	RAB30	1.29	0.7132	0.342466	4.18e-08	0.75188	0.0042	0.961538	0.7167	B	BH
5912	RAP2B	0.813008	0.0031	0.806452	0.037	0.387597	0.0378	0.724638	0.0233	H	HT
25780	RASGRP3	0.45045	0.0005	0.254453	1.9e-08	0.925926	0.2884	0.714286	0.0105	AB	ABT
644943	RASSF10	0.311526	4.97e-05	0.943396	0.2528	0.480769	4.87e-05	0.840336	0.2707	AH	AH
221662	RBM24	0.465116	0.0021	0.350877	5.26e-08	0.819672	0.335	0.793651	0.2952	AB	ABT
317671	RFESD	0.763359	0.0085	0.49505	2.51e-05	0.813008	0.0139	1.12	0.0764	B	AB
285704	RGMB	0.854701	0.0484	0.392157	6.31e-07	0.4329	0.0002	0.970874	0.9789	BH	BH
5998	RGS3	0.657895	0.0068	0.363636	2.7e-09	0.378788	0.0088	0.813008	0.293	BH	ABH
5999	RGS4	1.1	0.3041	0.301205	0.0002	1.19	0.0389	0.42735	0.0423	BT	BT
6000	RGS7	1.1	0.211	0.431034	6.36e-07	0.961538	0.8773	1.09	0.0753	B	B
54453	RIN2	0.909091	0.7728	0.434783	1.81e-06	1.26	0.0586	1.06	0.5655	B	B
8767	RIPK2	0.485437	0.0001	0.847458	0.0616	0.862069	0.0578	0.990099	0.5829	A	A
27289	RND1	0.384615	6.16e-06	1.25	0.0116	0.854701	0.1568	0.909091	0.3335	A	A
390	RND3	1.2	0.0703	0.395257	0.007	0.909091	0.6922	1.08	0.1985	B	B
11237	RNF24	0.793651	0.0392	0.487805	4.12e-07	1.16	0.4165	0.847458	0.1074	B	AB
1901	S1PR1	0.892857	0.9024	0.478469	0.0007	1.31	0.4909	1.57	0.049	B	B
1903	S1PR3	1.4	0.4826	3.35	1.34e-05	1.63	0.0306	0.497512	0.0211	T	T
401474	SAMD12	0.78125	0.2473	0.458716	6.43e-06	1.18	0.0555	0.892857	0.0876	B	AB
23034	SAMD4A	0.892857	0.1611	0.480769	1.47e-07	0.714286	0.0205	1.09	0.5306	B	BH
389432	SAMD5	0.387597	7.48e-05	0.520833	1.91e-05	0.869565	0.2917	0.819672	0.1437	A	AB
6304	SATB1	1.14	0.3712	0.429185	1.21e-06	1.14	0.6098	1.12	0.2064	B	B
6335	SCN9A	0.740741	0.6483	0.442478	1.74e-05	0.943396	0.4442	0.877193	0.1276	B	AB
6401	SELE	0.970874	0.4356	1.04	0.5915	1.14	0.429	0.473934	8.64e-05	T	T
10371	SEMA3A	0.359712	3.09e-05	0.371747	1.43e-06	0.490196	0.0108	0.641026	0.0053	ABH	ABHT
223117	SEMA3D	0.980392	0.4015	0.471698	8.06e-06	0.555556	0.4796	0.840336	0.3094	B	BH
9723	SEMA3E	0.520833	0.0085	0.487805	3.73e-05	1.33	0.1226	1.06	0.3492	B	AB
10509	SEMA4B	1.05	0.3348	1.05	0.9117	0.425532	0.0032	0.862069	0.0245	H	H
8482	SEMA7A	1.15	0.0926	0.769231	0.0026	0.298507	0.0027	0.909091	0.1267	H	BH
5055	SERPINB2	1.03	0.9603	0.214592	2.23e-05	0.961538	0.9027	0.30303	0.052	B	BT
56256	SERTAD4	0.578035	0.0009	0.182482	2.51e-08	0.473934	0.0224	0.854701	0.1863	BH	ABH
26040	SETBP1	1.19	0.0091	0.304878	5.28e-06	1.45	0.3096	1.13	0.0736	B	B
6422	SFRP1	0.4	0.013	1.16	0.8944	1.84	0.0589	1.13	0.451	A	A
157285	SGK223	0.909091	0.0524	0.289017	5.45e-07	0.636943	0.0041	1.02	0.6341	B	BH
10019	SH2B3	0.5	0.0092	0.684932	0.0129	0.458716	0.0232	0.847458	0.0249	AH	ABH
63898	SH2D4A	0.847458	0.0117	0.371747	9.1e-07	0.826446	0.5314	0.757576	0.0083	B	BT
9644	SH3PXD2A	0.462963	0.0002	1.16	0.3746	0.8	0.3039	0.819672	0.0761	A	AH
6461	SHB	1.15	0.6396	0.854701	0.151	0.492611	0.0003	0.900901	0.2848	H	H
387914	SHISA2	1.25	0.2751	0.483092	0.0374	0.564972	0.0576	1.08	0.458	B	BH
6493	SIM2	0.408163	2.79e-05	0.763359	0.1267	1.04	0.3675	1.06	0.2629	A	AB
57568	SIPA1L2	0.806452	0.0664	0.47619	5.8e-05	1.22	0.9217	0.684932	0.0294	B	BT
6574	SLC20A1	0.925926	0.1749	0.862069	0.0507	0.104712	0.0065	0.884956	0.09	H	H
51312	SLC25A37	0.813008	0.1013	0.49505	0.0003	0.671141	0.0224	0.869565	0.3799	B	BH
6513	SLC2A1	0.699301	0.0988	0.46729	4.89e-07	0.78125	0.5146	0.892857	0.273	B	ABH
154091	SLC2A12	0.78125	0.2693	0.469484	0.0006	0.714286	0.019	0.952381	0.4645	B	ABH
30061	SLC40A1	0.485437	0.016	0.869565	0.5437	1.67	0.7349	0.892857	0.2241	A	A
9497	SLC4A7	0.436681	0.0125	0.355872	4.56e-06	0.384615	0.0079	1.32	0.0196	ABH	ABH
6526	SLC5A3	0.543478	0.0003	0.46729	7.29e-06	0.478469	0.1269	0.819672	0.0078	B	ABH
23657	SLC7A11	0.442478	0.0014	0.558659	0.0003	0.729927	0.0793	0.900901	0.2025	A	ABH
8140	SLC7A5	0.877193	0.2849	0.431034	4.21e-05	1.44	0.2956	1.18	0.0692	B	B
6546	SLC8A1	0.980392	0.666	0.41841	3.97e-05	0.925926	0.6743	0.735294	0.0648	B	BT
4088	SMAD3	0.515464	0.0003	0.373134	5.52e-07	0.909091	0.85	0.819672	0.1399	B	AB
4091	SMAD6	0.724638	0.0011	0.262467	1.05e-05	1.14	0.0539	1.11	0.356	B	AB
54498	SMOX	0.471698	0.0109	0.862069	0.0781	1.21	0.5024	1.13	0.2489	A	A
6525	SMTN	1.12	0.3196	0.704225	0.0008	0.465116	0.0026	1.34	0.6051	H	BH
64750	SMURF2	0.909091	0.5353	0.326797	2.31e-07	0.401606	0.0128	1.13	0.0972	BH	BH
8835	SOCS2	0.458716	0.001	1.64	0.0002	0.813008	0.0207	1.4	0.1824	A	A
9021	SOCS3	1.32	0.3456	0.359712	8.81e-09	0.5	0.1016	0.595238	0.0713	B	BHT
6657	SOX2	0.294985	0.0019	1.18	0.5421	1.36	0.6844	0.833333	0.0021	A	A
83595	SOX7	0.934579	0.2288	1.08	0.3458	0.483092	5.78e-05	0.909091	0.1948	H	H
6662	SOX9	0.337838	0.0002	0.280112	1.56e-05	0.240385	0.0005	0.925926	0.9512	ABH	ABH
6674	SPAG1	0.70922	0.02	0.480769	0.0002	0.813008	0.1645	0.793651	0.3943	B	ABT
23013	SPEN	0.806452	0.6055	0.469484	0.0331	1.44	0.987	1.26	0.0042	B	B
139886	SPIN4	0.684932	0.0004	0.826446	0.0096	0.436681	0.0446	1.05	0.3315	H	AH
161742	SPRED1	0.442478	0.0001	0.735294	0.0009	0.320513	0.0404	1.09	0.5621	AH	ABH
200734	SPRED2	0.877193	0.6724	0.819672	0.0289	0.423729	0.0083	1.17	0.3595	H	H
81848	SPRY4	1.22	0.9243	1.1	0.3013	0.282486	0.0329	0.826446	0.079	H	H
6432	SRSF7	1.08	0.8813	1.19	0.0402	0.42735	0.0184	1.1	0.4292	H	H
6744	SSFA2	0.471698	0.0067	0.900901	0.8353	0.625	0.0014	0.813008	0.0703	A	AH
8869	ST3GAL5	1.2	0.1677	0.574713	1.4e-06	0.401606	0.0089	1.1	0.032	H	BH
7903	ST8SIA4	0.22779	0.0061	0.746269	0.0013	0.925926	0.4081	0.75188	0.0813	A	ABT
57559	STAMBPL1	0.606061	0.3882	0.301205	3.01e-09	0.909091	0.1894	0.719424	0.0061	B	ABT
8676	STX11	0.943396	0.2673	0.421941	1.9e-07	0.529101	0.0022	1.29	0.1553	B	BH
56670	SUCNR1	0.471698	1.35e-05	1	0.3272	1.09	0.6977	1.08	0.8701	A	A
8871	SYNJ2	0.662252	7.82e-05	0.552486	4.23e-06	0.436681	0.0062	1.15	0.04	H	ABH
54843	SYTL2	0.196078	4.07e-06	0.359712	4.39e-05	0.735294	0.9758	0.826446	0.1014	AB	ABH
4070	TACSTD2	1.03	0.2385	0.471698	1.8e-06	0.952381	0.2908	0.78125	0.0233	B	BT
29114	TAGLN3	1	0.8348	1	0.9909	0.265957	0.0066	0.840336	0.2237	H	H
57451	TENM2	0.990099	0.4987	0.44843	0.0015	0.769231	0.3164	0.892857	0.618	B	BH
7020	TFAP2A	0.671141	0.0237	0.393701	2.51e-06	0.617284	0.0116	1.12	0.0889	B	ABH
7980	TFPI2	0.456621	0.0015	0.649351	0.001	2.76	0.0501	0.757576	0.044	A	ABT
7057	THBS1	2.6	0.0001	1.56	0.0005	0.409836	0.0164	0.735294	0.1185	H	HT
7091	TLE4	1.16	0.2748	0.4	2.27e-06	1.12	0.6898	0.826446	0.0041	B	B
4071	TM4SF1	0.714286	0.0501	0.31746	1.95e-07	0.854701	0.5856	0.485437	0.0002	BT	ABT
116441	TM4SF18	0.431034	1.78e-06	0.961538	0.6832	1.1	0.5268	0.714286	0.0066	A	AT
79853	TM4SF20	0.347222	0.0005	1.16	0.0137	1.14	0.0525	1.04	0.4228	A	A
79905	TMC7	0.52356	0.0237	0.840336	0.1768	0.452489	0.0046	0.862069	0.1054	H	AH
201799	TMEM154	0.793651	0.0201	0.4329	2.59e-05	0.42735	0.0014	0.862069	0.4533	BH	ABH
124491	TMEM170A	1.11	0.3669	0.75188	0.6511	0.49505	0.0024	1.17	0.4992	H	BH
114801	TMEM200A	0.943396	0.7401	0.403226	3.02e-06	0.892857	0.4348	1.01	0.8603	B	B
221468	TMEM217	1.24	0.4625	0.555556	1.17e-05	0.431034	0.0011	0.862069	0.6794	H	BH
55287	TMEM40	0.943396	0.3519	0.480769	1.08e-06	0.735294	0.1462	0.833333	0.1393	B	BH
55529	TMEM55A	0.909091	0.2024	0.666667	0.0001	0.442478	0.007	1.01	0.8807	H	BH
148534	TMEM56	0.826446	0.052	0.46729	3.04e-05	1.15	0.2123	1.13	0.2926	B	B
157378	TMEM65	0.502513	0.0001	0.473934	3.26e-07	0.840336	0.0182	0.943396	0.9566	B	AB
7128	TNFAIP3	3.16	5.28e-06	1.82	0.0002	0.458716	0.0013	0.877193	0.7725	H	H
8797	TNFRSF10A	1	0.8966	1.11	0.1727	0.421941	0.0106	1.28	0.5605	H	H
4982	TNFRSF11B	0.666667	0.0002	0.0783085	1.34e-10	0.900901	0.3109	0.444444	1.74e-05	BT	ABT
51330	TNFRSF12A	0.813008	0.5282	0.363636	4.66e-08	0.515464	0.0122	0.819672	0.0602	B	BH
27242	TNFRSF21	0.465116	0.009	1.49	0.0011	1.15	0.4479	0.680272	0.0176	A	AT
8995	TNFSF18	1.21	0.6146	0.378788	3.86e-06	1.19	0.5221	0.952381	0.7474	B	B
8744	TNFSF9	0.543478	0.0113	0.434783	2.74e-06	0.625	0.0006	0.892857	0.7488	B	ABH
57761	TRIB3	1.16	0.1708	1.16	0.1099	0.442478	0.0359	1.11	0.3326	H	H
23321	TRIM2	1.23	0.2747	0.359712	9.51e-07	1.5	0.4231	0.900901	0.1936	B	B
117854	TRIM6	0.775194	0.0095	0.5	0.0008	0.884956	0.4272	0.769231	0.004	B	ABT
205860	TRIML2	0.357143	0.0008	0.884956	0.2056	0.813008	0.1437	0.952381	0.0651	A	A
54482	TRMT13	0.775194	0.2592	0.806452	0.071	0.492611	0.0008	1.27	0.2524	H	AH
7223	TRPC4	0.862069	0.8268	0.383142	1.75e-06	1.01	0.9861	1.1	0.0098	B	B
162514	TRPV3	1.14	0.0666	0.917431	0.6262	0.204499	0.0229	0.925926	0.3725	H	H
9819	TSC22D2	1.19	0.1372	0.497512	0.0002	0.621118	0.0271	1.26	0.0098	B	BH
23554	TSPAN12	1.01	0.6631	0.423729	6.95e-06	1.33	0.183	0.826446	0.2132	B	B
7286	TUFT1	1.03	0.9361	0.337838	1.11e-05	0.632911	0.0033	0.869565	0.1331	B	BH
6675	UAP1	1.03	0.8772	0.411523	4.49e-07	0.423729	0.0212	0.869565	0.0016	BH	BH
55236	UBA6	0.641026	0.1691	0.662252	0.0009	0.497512	0.0049	0.847458	0.041	H	ABH
84959	UBASH3B	0.680272	0.2951	0.598802	7.55e-06	0.454545	0.0011	0.763359	0.1809	H	ABHT
5412	UBL3	1.21	0.328	0.478469	0.0005	1.73	0.0013	1.18	0.0921	B	B
10451	VAV3	0.45045	0.017	1.45	0.0189	1.75	0.0416	0.671141	0.0088	A	AT
7412	VCAM1	0.943396	0.7971	1.04	0.4482	0.990099	0.8002	0.47619	0.0002	T	T
7421	VDR	1.41	0.0048	0.220751	4.94e-08	0.584795	0.0121	1.18	0.1246	B	BH
7422	VEGFA	1.16	0.0337	0.5	9.19e-06	0.277008	0.0249	0.704225	0.0608	BH	BHT
7424	VEGFC	0.497512	0.0234	0.520833	9.18e-07	0.49505	0.0066	0.793651	0.0013	AH	ABHT
245806	VGLL2	1.21	0.0368	0.203666	1.99e-07	1.13	0.0413	1.09	0.5137	B	B
7447	VSNL1	1.13	0.2537	0.892857	0.445	0.429185	0.0163	0.458716	0.0028	HT	HT
26118	WSB1	0.862069	0.3583	1.22	0.0398	0.454545	0.0004	1.1	0.481	H	H
51776	ZAK	0.671141	0.0034	0.471698	1.98e-05	0.429185	0.1846	1.33	0.0283	B	ABH
10472	ZBTB18	0.564972	0.0091	0.421941	2.1e-08	1.08	0.1213	0.900901	0.3239	B	AB
253461	ZBTB38	1.23	0.1676	0.793651	0.2696	0.438596	0.0214	1.43	0.0026	H	BH
219654	ZCCHC24	1.24	0.0215	0.497512	4.39e-06	0.8	0.1219	0.900901	0.2464	B	BH
203430	ZCCHC5	1.06	0.6322	0.444444	9.37e-05	1.19	0.5561	0.917431	0.1988	B	B
7546	ZIC2	0.371747	0.0005	0.632911	0.0003	0.934579	0.364	0.980392	0.3445	A	AB
57178	ZMIZ1	0.833333	0.0734	0.471698	1.32e-05	0.769231	0.0523	1.14	0.0843	B	BH
58499	ZNF462	0.653595	0.0422	0.358423	1.23e-06	0.826446	0.0787	1.11	0.3555	B	AB
57547	ZNF624	0.446429	1.02e-06	0.719424	0.0012	0.877193	0.3101	0.757576	0.0008	A	ABT
90874	ZNF697	1.11	0.3034	1.24	0.2537	0.492611	0.0015	1.1	0.0437	H	H
