# Supplementary material for: Glucocorticoid-driven transcriptomes in human airway epithelial cells: commonalities, differences and functional insight from cell lines and primary cells
Source: BMC Med Genomics. 2019 Jan 31;12:29. doi: 10.1186/s12920-018-0467-2 (PMC6357449; doi:10.1186/s12920-018-0467-2)
Supplement: Supplementary file 15 — Pathways enriched in budesonide-regulated genes in airway epithelial cell variants and tissue were identified by Ingenuity Pathway Analysis. Budesonide-regulated genes ≥1.25 fold, or ≤ 0.8 fold (P ≤ 0.05), in A549 (1973 genes), BEAS-2B (3191 genes), HBE (1980 genes), and airway tissue (894 genes) were subjected to pathway analysis using Ingenuity Pathway Analysis (IPA). Pathways that were significantly enriched (−log P value ≥1.3; i.e. P ≤ 0.05) with any of the gene lists are shown. Enrichment (−log P value) is shown in purple and z-score is shown in red for positive values (activation) or in blue for negative values (inhibition). (XLSX 54 kb) [file 12920_2018_467_MOESM15_ESM.xlsx]

## Sheet: IPA Pathway analysis
	enrichment P value (-log)				Activation/Inhibition z score
	A549	BEAS-2B	HBE	Tissue	A549	BEAS-2B	HBE	Tissue	Pathway
	3.48515	6.65479	7.92746	3.5558	-1.02899	-1.45699	-3.36269	-0.447214	Osteoarthritis Pathway
	3.09591	0.864567	5.11917	4.01961	-2.55604	-1.18322	-0.342997	0.218218	NF-κB Signaling
	4.74783	2.73969	2.3169	1.51546	0.471405	1.14708	1.29099	2.44949	IGF-1 Signaling
	3.74871	1.38317	1.8389	1.64508	-0.208514	-0.408248	-2	0	Cholecystokinin/Gastrin-mediated Signaling
	4.14136	1.65271	1.37859	1.34949	-2.47487	0	0.447214	1.94145	Glioblastoma Multiforme Signaling
	2.1206	2.61344	1.87168	1.60739	-1.14708	-2.04265	-1.5	-2.52982	PTEN Signaling
	2.59727	0.487688	2.03316	3.03564	0	0.185695	-0.218218	2.5	Tec Kinase Signaling
	2.94182	0.552358	1.44833	3.17266	0.904534	0.904534	1.89737	2.33333	Role of NANOG in Mammalian Embryonic Stem Cell Pluripotency
	1.6111	1.65583	3.41832	1.30783	0	-1	-0.242536	2.12132	HGF Signaling
	2.54715	1.88023	2.55108	0.956166	-0.688247	-1.22474	0.242536	2.64575	RANK Signaling in Osteoclasts
	1.39329	0.641518	3.7149	1.3728	-1.89737	-2.49615	-0.534522	0.816497	Lymphotoxin β Receptor Signaling
	3.16587	1.19654	1.05359	1.59939	-0.507093	-0.800641	-0.426401	2	Production of Nitric Oxide and Reactive Oxygen Species in Macrophages
	1.08533	1.07752	4.18052	0.612281	-0.727607	-0.96225	0.208514	2.12132	PKCθ Signaling in T Lymphocytes
	1.88966	0.814909	3.40139	0.756972	-1.06904	-2.5	0	0.447214	CD40 Signaling
	1.89481	0.601297	2.33636	1.65075	-0.654654	-1.22474	1.34164	2.11058	Gα12/13 Signaling
	1.25479	0.926629	2.49808	1.58311	-0.727607	-1.22474	0.229416	2.11058	NGF Signaling
	2.1211	1.78638	1.93584	0.384916	-0.377964	-1.66667	-2.44949		TNFR2 Signaling
	0.620428	1.53193	2.17992	1.87724	0	0.426401	2.5	0.632456	PPAR Signaling
	1.16809	0.593171	3.61618	0.739697	-1.29099	0.229416	2.06474	1.13389	Melanocyte Development and Pigmentation Signaling
	1.11029	0.39142	2.69444	1.76307	-0.83205	-0.258199	2	1.66667	FLT3 Signaling in Hematopoietic Progenitor Cells
	1.42602	0.264098	1.47789	2.70527	-0.301511	0.632456	1.89737	2.33333	CNTF Signaling
	1.19567	1.3407	2.06303	1.05251	-1	-0.426401	0.5	3	Glioma Signaling
	0.748661	0.666268	3.3917	0.76601	0	1	1.50756	2	IL-9 Signaling
	1.31349	0.749793	0.894334	2.60689	-1.14708	-0.408248	1.06904	2.67261	Sphingosine-1-phosphate Signaling
	1.20609	0.692845	3.27558	0.385059	-0.27735	-0.942809	0	2.23607	LPS-stimulated MAPK Signaling
	0.650828	2.39893	2.0778	0.385815	0	-1.80739	-3		TNFR1 Signaling
	0.56567	1.31436	3.28158	0.306177	-2.23607	-3.16228	-2.52982		TWEAK Signaling
	0.779443	1.08591	2.84138	0.651356	-0.534522	-1.2792	-3.60555	0	Type I Diabetes Mellitus Signaling
	1.89477	1.20831	2.01401	0	-2.11058	-1.94145	0		PCP pathway
	1.20609	0.407389	2.42355	0.894935	0	0	-0.5	2.64575	NF-κB Activation by Viruses
	0.314076	0	2.327	2.24509	0.83205	0.774597	1.5	3.16228	Th1 Pathway
	0.870006	1.63764	1.27279	0.839858	-0.27735	-1.04257	0.83205	2.64575	PDGF Signaling
	0.788088	1.16037	1.81674	0.786937	-2.33333	-2.84019	-2.11058	-1.34164	Induction of Apoptosis by HIV1
	0.738492	1.14857	1.99987	0.63669	0.5	0	0.471405	2.12132	Renin-Angiotensin Signaling
	1.10594	0.688438	2.65108	0	-0.774597	-2.06474	0.471405	2	SAPK/JNK Signaling
	0.620428	1.07467	2.17992	0.544856	-2.7136	-1.96396	-2	-1.63299	Death Receptor Signaling
	2.11418	0.378395	0.993196	0.851992	-0.174078	-0.316228	0	2.32379	Signaling by Rho Family GTPases
	1.99949	0.301545	0.861576	0.998845	-1.22474	-0.784465	0	2.52982	CXCR4 Signaling
	1.22592	0.659347	1.4832	0.788352	0.534522	0	1.06904	2.44949	Paxillin Signaling
	0.448973	0.971681	1.54221	1.18024	-0.377964	-2.67261	-1.50756	-0.377964	Toll-like Receptor Signaling
	0.827193	0.496275	1.5249	1.27879	0.534522	-0.242536	0.774597	2.82843	PAK Signaling
	1.35009	1.01148	1.1213	0.635782	0	-0.5	1.89737	2.23607	EGF Signaling
	1.20538	0.563283	1.62046	0.707088	0.904534	1.50756	1.50756	2.23607	IL-2 Signaling
	0.885961	0.533067	1.96085	0.688506	0.632456	0.83205	1.1547	2.23607	Thrombopoietin Signaling
	0.609502	2.26734	0.820903	0.224858	-2	-1.73205	-2.23607		B Cell Activating Factor Signaling
	0.847176	0.646665	1.30131	0.96324	-0.258199	-1.2792	0.258199	2.33333	Rac Signaling
	1.35009	0.609072	0	1.78473	0.57735	0	2.23607	0	Chemokine Signaling
	1.30819	0.966922	1.08735	0.367353	-2.33333	0	-0.333333		Basal Cell Carcinoma Signaling
	1.84556	0	1.1061	0.765782	-1.88982	-0.522233	0.218218	2.88675	Thrombin Signaling
	0.556594	0.509582	1.96284	0.424342	-0.83205	-1.2792	0.258199	2.44949	CD28 Signaling in T Helper Cells
	0.72545	0.355625	1.67393	0.515186	-0.301511	-0.5	0.774597	2.44949	iCOS-iCOSL Signaling in T Helper Cells
	0.374708	0	0.928114	1.41409	1.09109	0.755929	2.13201	1.50756	Actin Cytoskeleton Signaling
	0.429707	0	2.09076	0			-2.44949		Inflammasome pathway
	1.55459	0.354538	0	0	0	0	2		Role of BRCA1 in DNA Damage Response
	0	0	0	1.51244	2.11058	1.29099	2.64575	2.33333	LXR/RXR Activation
