# Supplementary material for: Glucocorticoid-driven transcriptomes in human airway epithelial cells: commonalities, differences and functional insight from cell lines and primary cells
Source: BMC Med Genomics. 2019 Jan 31;12:29. doi: 10.1186/s12920-018-0467-2 (PMC6357449; doi:10.1186/s12920-018-0467-2)
Supplement: Supplementary file 16 — KEGG pathways enriched in budesonide-induced genes in airway epithelial cell variants and tissue. Budesonide-induced genes ≥1.25 fold (P ≤ 0.05) in A549 (904 genes), BEAS-2B (1504 genes), HBE (757 genes), and airway tissue (553 genes) were subjected to KEGG pathway analysis using DAVID. KEGG pathways that were significantly enriched (EASE score ≤ 0.1) with each list and represented by at least 5 genes are listed. The terms that were significantly enriched following family-wide false discovery rate correction (Benjamini ≤0.05) are colored red. (XLSX 30 kb) [file 12920_2018_467_MOESM16_ESM.xlsx]

## Sheet: KEGG pathways induced genes
Source	Pathway	Count	%	P value	Fold enrichment	Benjamini	Genes	A549	B2B	HBE	Tissue
A549	PI3K-Akt signaling pathway	36	3.73057	0.000116271	1.98089	0.0289897	BCL2L1, CDKN1A, CREB3, CREB3L2, CSH1, CSH2, DDIT4, EFNA3, EFNA4, EGFR, FOXO3, GYS2, IL6R, INSR, ITGA10, ITGA5, ITGB3, ITGB4, JAK1, JAK2, KITLG, LAMA3, LAMA5, LPAR1, MCL1, PCK1, PHLPP1, PIK3R1, PKN1, PPP2CB, PPP2R5C, PTK2, SGK1, TCL1B, THBS1, TLR4	X	X	X	X
A549	cGMP-PKG signaling pathway	21	2.17617	0.000406484	2.40153	0.0501305	ADRA2A, ADRB1, ADRB2, AGTR1, ATP1A1, ATP2B4, CALM1, CALM2, CREB3, CREB3L2, GTF2IRD1, INSR, IRS2, KCNMB4, MYLK, PIK3R1, PLCB2, PLCB4, RGS2, SLC25A4, VASP	X	X
A549	Insulin signaling pathway	18	1.86528	0.000847325	2.47611	0.0689926	ACACB, CALM1, CALM2, EXOC7, FLOT2, FOXO1, GYS2, INSR, IRS2, MKNK2, PCK1, PHKA1, PIK3R1, PPP1R3C, PYGB, SHC1, SOCS1, TRIP10	X		X	X
A549	Insulin resistance	15	1.5544	0.00145931	2.6366	0.0882313	ACACB, CREB3, CREB3L2, FOXO1, GYS2, INSR, IRS2, NFKBIA, PCK1, PIK3R1, PPARGC1B, PPP1R3C, PRKCD, PYGB, SLC27A3	X	X		X
A549	Estrogen signaling pathway	14	1.45078	0.00189761	2.68454	0.091636	CALM1, CALM2, CREB3, CREB3L2, EGFR, FKBP5, FOS, HSPA2, KCNJ6, PIK3R1, PLCB2, PLCB4, PRKCD, SHC1	X	X
A549	Arginine and proline metabolism	9	0.932642	0.00414398	3.41703	0.139367	CKB, GOT1, HOGA1, LOC102724788, MAOA, P4HA2, P4HA3, PRODH, SAT1	X
A549	Fatty acid biosynthesis	5	0.518135	0.00366728	7.30135	0.143517	ACACB, ACSL1, ACSL3, ACSL5, OLAH	X
A549	Carbohydrate digestion and absorption	8	0.829016	0.0057111	3.61591	0.148713	AMY1A, AMY1B, AMY1C, AMY2A, AMY2B, ATP1A1, PIK3R1, SLC37A4	X
A549	Starch and sucrose metabolism	7	0.725389	0.00667954	4.02681	0.155963	AMY1A, AMY1B, AMY1C, AMY2A, AMY2B, GYS2, PYGB	X
A549	Glucagon signaling pathway	13	1.34715	0.00544051	2.49278	0.158463	ACACB, CALM1, CALM2, CREB3, CREB3L2, FOXO1, GYS2, PCK1, PHKA1, PLCB2, PLCB4, PRMT1, PYGB	X		X
A549	Mineral absorption	8	0.829016	0.00946874	3.30148	0.169024	ATP1A1, HMOX2, MT1A, MT1F, MT1X, MT2A, TF, VDR	X	X	X	X
A549	FoxO signaling pathway	15	1.5544	0.0103967	2.12502	0.172103	BCL6, CDKN1A, EGFR, FOXO1, FOXO3, GADD45A, GADD45B, HOMER2, INSR, IRS2, PCK1, PIK3R1, PRMT1, SGK1, TGFBR1	X	X	X	X
A549	Adrenergic signaling in cardiomyocytes	16	1.65803	0.00945636	2.08039	0.181531	ADRB1, ADRB2, AGTR1, ATP1A1, ATP2B4, CACNA2D3, CALM1, CALM2, CREB3, CREB3L2, PIK3R1, PLCB2, PLCB4, PPP2CB, PPP2R5C, TPM2	X
A549	Chemokine signaling pathway	19	1.96891	0.00867894	1.93918	0.181668	ARRB1, CCL4, CCL4L1, CCL4L2, CXCL2, ELMO1, FOXO3, JAK2, NFKBIA, PIK3R1, PLCB2, PLCB4, PREX1, PRKCD, PTK2, PTK2B, PXN, SHC1, STAT2	X			X
A549	Salivary secretion	11	1.1399	0.014184	2.42812	0.214119	ADRB1, ADRB2, ATP1A1, ATP2B4, BEST2, CALM1, CALM2, CAMP, CST2, PLCB2, PLCB4	X
A549	Bacterial invasion of epithelial cells	10	1.03627	0.0204054	2.43378	0.251568	ARHGEF26, CAV1, ELMO1, ITGA5, PIK3R1, PTK2, PXN, SHC1, VCL, WASF2	X			X
A549	Chagas disease (American trypanosomiasis)	12	1.24352	0.0200779	2.19041	0.260549	CD3E, CFLAR, FOS, IFNGR1, NFKBIA, PIK3R1, PLCB2, PLCB4, PPP2CB, SERPINE1, TGFBR1, TLR4	X
A549	TNF signaling pathway	12	1.24352	0.0228124	2.14908	0.264558	BIRC3, CEBPB, CFLAR, CREB3, CREB3L2, CXCL2, FOS, IL15, JUNB, NFKBIA, PIK3R1, TNFAIP3	X
A549	Jak-STAT signaling pathway	15	1.5544	0.0197395	1.96381	0.270396	BCL2L1, CSH1, CSH2, IFNGR1, IL15, IL22RA1, IL6R, JAK1, JAK2, LIFR, PIAS1, PIAS3, PIK3R1, SOCS1, STAT2	X			X
A549	Hippo signaling pathway	15	1.5544	0.0269766	1.88578	0.292447	BMP8A, CSNK1D, CTGF, DLG3, GDF6, ID1, LATS2, PPP2CB, SAV1, SERPINE1, SNAI2, TGFBR1, WNT5B, WWTR1, YAP1	X
A549	HIF-1 signaling pathway	11	1.1399	0.0323327	2.1308	0.326972	CDKN1A, EGFR, ELOC, IFNGR1, IL6R, INSR, MKNK2, PIK3R1, SERPINE1, TF, TLR4	X			X
A549	Type II diabetes mellitus	7	0.725389	0.0383924	2.76843	0.349905	ABCC8, INSR, IRS2, KCNJ11, PIK3R1, PRKCD, SOCS1	X
A549	Apoptosis	8	0.829016	0.0427339	2.44949	0.357237	BCL2L1, BIRC3, CAPN2, CFLAR, ENDOG, NFKBIA, PIK3R1, TNFRSF10C	X
A549	Rap1 signaling pathway	18	1.86528	0.0494522	1.62716	0.357547	CALM1, CALM2, CNR1, DOCK4, EFNA3, EFNA4, EGFR, ID1, INSR, ITGB3, KITLG, LPAR1, PIK3R1, PLCB2, PLCB4, SIPA1L1, THBS1, VASP	X	X		X
A549	NF-kappa B signaling pathway	10	1.03627	0.0381404	2.18201	0.360583	BCL2L1, BIRC3, CCL4, CCL4L1, CCL4L2, CFLAR, LCK, NFKBIA, TLR4, TNFAIP3	X
A549	Aldosterone-regulated sodium reabsorption	6	0.621762	0.0516651	2.92054	0.360691	ATP1A1, HSD11B2, INSR, PIK3R1, SCNN1A, SGK1	X	X	X	X
A549	Toxoplasmosis	12	1.24352	0.0451688	1.93053	0.362221	BCL2L1, BIRC3, HSPA2, IFNGR1, JAK1, JAK2, LAMA3, LAMA5, NFKBIA, PIK3R1, SOCS1, TLR4	X		X	X
A549	Focal adhesion	18	1.86528	0.0425056	1.65875	0.367377	BIRC3, CAPN2, CAV1, EGFR, ITGA10, ITGA5, ITGB3, ITGB4, LAMA3, LAMA5, MYLK, PIK3R1, PTK2, PXN, SHC1, THBS1, VASP, VCL	X	X		X
A549	Renin secretion	8	0.829016	0.0494324	2.37294	0.3675	ADRB1, ADRB2, AGTR1, CALM1, CALM2, PLCB2, PLCB4, PTGER4	X	X
A549	AMPK signaling pathway	12	1.24352	0.0551453	1.86723	0.370571	CREB3, CREB3L2, FOXO1, FOXO3, GYS2, INSR, IRS2, PCK1, PIK3R1, PPP2CB, PPP2R5C, TBC1D1	X			X
A549	Calcium signaling pathway	16	1.65803	0.0488369	1.69685	0.37448	ADRB1, ADRB2, AGTR1, ATP2B4, CALM1, CALM2, EGFR, HTR6, ITPKC, MYLK, P2RX6, PHKA1, PLCB2, PLCB4, PTK2B, SLC25A4	X
A549	Signaling pathways regulating pluripotency of stem cells	13	1.34715	0.0636977	1.76276	0.405696	DUSP9, ID1, INHBB, JAK1, JAK2, KLF4, LIFR, OTX1, PCGF5, PIK3R1, POU5F1, TBX3, WNT5B	X		X	X
A549	Salmonella infection	9	0.932642	0.0689214	2.05845	0.4216	CCL4, CCL4L1, CCL4L2, CXCL2, FOS, IFNGR1, PKN1, TLR4, WASF2	X
A549	Adipocytokine signaling pathway	8	0.829016	0.0733484	2.16954	0.423428	ACACB, ACSL1, ACSL3, ACSL5, IRS2, JAK2, NFKBIA, PCK1	X	X		X
A549	TGF-beta signaling pathway	9	0.932642	0.0728754	2.03395	0.430532	BMP8A, GDF6, ID1, INHBB, MINOS1-NBL1, NBL1, PPP2CB, TGFBR1, THBS1	X		X
A549	Adherens junction	8	0.829016	0.0778988	2.13899	0.434449	BAIAP2, EGFR, INSR, PTPRM, SNAI2, TGFBR1, VCL, WASF2	X	X
A549	Osteoclast differentiation	12	1.24352	0.082679	1.73895	0.437049	FOS, IFNGR1, ITGB3, JAK1, JUNB, LCK, LILRA2, NFKBIA, PIK3R1, SOCS1, STAT2, TGFBR1	X			X
A549	Steroid hormone biosynthesis	7	0.725389	0.082348	2.29111	0.444354	CYP3A4, CYP3A5, CYP3A7, CYP3A7-CYP3A51P, HSD11B1, HSD11B2, SULT1E1	X
A549	Gastric acid secretion	8	0.829016	0.0874828	2.08039	0.447825	ATP1A1, CALM1, CALM2, EZR, KCNJ16, MYLK, PLCB2, PLCB4	X
A549	Measles	12	1.24352	0.0897825	1.7128	0.448439	CD3E, EIF2AK3, HSPA2, IFNGR1, JAK1, JAK2, NFKBIA, PIK3R1, STAT2, TLR4, TNFAIP3, TNFRSF10C	X
BEAS-2B	Axon guidance	22	1.39683	0.000611961	2.25001	0.0801625	ABLIM1, ABLIM2, ABLIM3, DPYSL2, EFNA4, EFNA5, GNAI1, LRRC4, NFATC2, NFATC3, NFATC4, PAK2, PLXNA2, PLXNA3, PLXNB1, PLXNC1, RND1, SEMA3C, SEMA4D, SEMA6C, SRGAP1, UNC5B		X	X
BEAS-2B	Mineral absorption	12	0.761905	0.000556567	3.38836	0.140999	ATP1A1, ATP1B2, FTH1, MT1A, MT1B, MT1E, MT1F, MT1G, MT1M, MT1X, MT2A, SLC26A6	X	X	X	X
BEAS-2B	Oxytocin signaling pathway	24	1.52381	0.00206693	1.97297	0.171622	ADCY1, CACNA1D, CACNA1S, CACNA2D3, CACNB2, CAMK4, CAMKK2, EEF2K, EGFR, FOS, GNAI1, KCNJ2, KCNJ6, LOC101930123, NFATC2, NFATC3, NFATC4, PIK3R1, PLA2G4A, PLCB1, PLCB4, PTGS2, RAF1, RGS2		X
BEAS-2B	PI3K-Akt signaling pathway	41	2.60317	0.00520094	1.54359	0.299451	BCL2L1, CCNE1, CD19, COL11A2, COL4A3, COL4A4, COL4A6, COL6A2, CREB3L4, DDIT4, EFNA4, EFNA5, EGFR, FGF11, FGF7, FN1, FOXO3, GHR, INSR, ITGA10, ITGA5, ITGB4, ITGB7, JAK1, JAK2, KDR, KITLG, LAMA3, LPAR1, MYB, PHLPP1, PIK3AP1, PIK3R1, PPP2R2C, PRLR, RAF1, RXRA, SGK1, SOS2, THBS1, THBS4	X	X	X	X
BEAS-2B	Nitrogen metabolism	6	0.380952	0.00748106	4.58425	0.336351	CA2, CA7, CA9, GLUD1, GLUD2, GLUL		X
BEAS-2B	cGMP-PKG signaling pathway	22	1.39683	0.0156179	1.7214	0.349317	ADCY1, ATP1A1, ATP1B2, CACNA1D, CACNA1S, CREB3L4, EDNRA, EDNRB, GNAI1, INSR, IRS2, KCNMB4, NFATC2, NFATC3, NFATC4, PDE3A, PIK3R1, PLCB1, PLCB4, RAF1, RGS2, VASP	X	X
BEAS-2B	Dilated cardiomyopathy	14	0.888889	0.0112029	2.16479	0.355564	ACTC1, ADCY1, CACNA1D, CACNA1S, CACNA2D3, CACNB2, DMD, ITGA10, ITGA5, ITGB4, ITGB7, TNNT2, TPM3, TTN		X
BEAS-2B	B cell receptor signaling pathway	12	0.761905	0.0152895	2.25891	0.373348	CD19, FOS, INPP5D, NFATC2, NFATC3, NFKBIA, PIK3AP1, PIK3R1, PTPN6, RAF1, SOS2, VAV3		X
BEAS-2B	Adherens junction	12	0.761905	0.018696	2.19528	0.373993	BAIAP2, CTNNA3, EGFR, INSR, NECTIN4, PTPN1, PTPN6, PTPRM, TGFBR2, TJP1, VCL, WASF3	X	X
BEAS-2B	Pathways in cancer	44	2.79365	0.0107111	1.45421	0.387365	ADCY1, BCL2L1, BCR, BIRC3, CCDC6, CCNE1, COL4A3, COL4A4, COL4A6, CTNNA3, E2F2, EDNRA, EDNRB, EGFR, F2RL3, FGF11, FGF7, FN1, FOS, FOXO1, FZD1, GNAI1, JAK1, KITLG, LAMA3, LPAR1, NFKBIA, PIK3R1, PLCB1, PLCB4, PPARG, PTGER2, PTGER4, PTGS2, RAD51, RAF1, RXRA, SOS2, STAT5A, TGFBR2, TPM3, WNT4, WNT5A, ZBTB16		X	X	X
BEAS-2B	Hypertrophic cardiomyopathy (HCM)	13	0.825397	0.0151754	2.16479	0.406567	ACTC1, CACNA1D, CACNA1S, CACNA2D3, CACNB2, DMD, ITGA10, ITGA5, ITGB4, ITGB7, TNNT2, TPM3, TTN		X
BEAS-2B	Small cell lung cancer	13	0.825397	0.0282859	1.98651	0.406801	BCL2L1, BIRC3, CCNE1, COL4A3, COL4A4, COL4A6, E2F2, FN1, LAMA3, NFKBIA, PIK3R1, PTGS2, RXRA		X		X
BEAS-2B	Circadian rhythm	7	0.444444	0.0282536	2.93294	0.428149	CRY2, FBXL3, NPAS2, PER1, PER2, RORA, RORC		X
BEAS-2B	ECM-receptor interaction	13	0.825397	0.0332093	1.94084	0.438001	COL11A2, COL4A3, COL4A4, COL4A6, COL6A2, FN1, ITGA10, ITGA5, ITGB4, ITGB7, LAMA3, THBS1, THBS4		X
BEAS-2B	Gap junction	13	0.825397	0.0358881	1.91879	0.44396	ADCY1, EGFR, GNAI1, LPAR1, PLCB1, PLCB4, RAF1, SOS2, TJP1, TUBA3D, TUBA3E, TUBB2A, TUBB2B		X
BEAS-2B	Cholinergic synapse	15	0.952381	0.0442162	1.75523	0.444511	ADCY1, CACNA1D, CACNA1S, CAMK4, CHRNA3, CHRNA7, CREB3L4, FOS, GNAI1, JAK2, KCNJ2, KCNJ6, PIK3R1, PLCB1, PLCB4		X
BEAS-2B	Adipocytokine signaling pathway	11	0.698413	0.0401291	2.04108	0.444829	ACSL1, ACSL3, ACSL5, CAMKK2, CPT1B, IRS2, JAK2, LEPR, NFKBIA, PPARA, RXRA	X	X		X
BEAS-2B	Proximal tubule bicarbonate reclamation	6	0.380952	0.027773	3.38836	0.446496	ATP1A1, ATP1B2, CA2, GLS2, GLUD1, GLUD2		X
BEAS-2B	ABC transporters	8	0.507937	0.0486249	2.36159	0.446593	ABCA1, ABCA3, ABCA8, ABCB1, ABCB5, ABCB9, ABCC5, ABCD4		X
BEAS-2B	Focal adhesion	25	1.5873	0.0257439	1.5763	0.447523	BIRC3, CAV1, COL11A2, COL4A3, COL4A4, COL4A6, COL6A2, EGFR, FN1, ITGA10, ITGA5, ITGB4, ITGB7, KDR, LAMA3, PAK2, PIK3R1, RAF1, SOS2, THBS1, THBS4, TLN2, VASP, VAV3, VCL	X	X		X
BEAS-2B	Estrogen signaling pathway	14	0.888889	0.0389105	1.83679	0.452247	ADCY1, CREB3L4, EGFR, FKBP5, FOS, GABBR1, GNAI1, KCNJ6, PIK3R1, PLCB1, PLCB4, PRKCD, RAF1, SOS2	X	X
BEAS-2B	Arrhythmogenic right ventricular cardiomyopathy (ARVC)	11	0.698413	0.0436427	2.01234	0.456167	CACNA1D, CACNA1S, CACNA2D3, CACNB2, CTNNA3, DMD, ITGA10, ITGA5, ITGB4, ITGB7, PKP2		X
BEAS-2B	Alanine, aspartate and glutamate metabolism	7	0.444444	0.0481322	2.59774	0.457805	ASS1, DDO, GLS2, GLUD1, GLUD2, GLUL, RIMKLB		X
BEAS-2B	Regulation of lipolysis in adipocytes	9	0.571429	0.0626125	2.08747	0.467632	ABHD5, ADCY1, AQP7, FABP4, GNAI1, INSR, IRS2, PIK3R1, PTGS2		X	X
BEAS-2B	Insulin resistance	14	0.888889	0.0695683	1.68372	0.470066	CPT1B, CREB3L4, FOXO1, INSR, IRS2, MLXIP, NFKBIA, PIK3R1, PPARA, PRKCD, PTPN1, PYGB, RPS6KA2, SLC27A3	X	X		X
BEAS-2B	Renin secretion	10	0.634921	0.0544459	2.02949	0.471028	CACNA1D, CACNA1S, EDNRA, GNAI1, KCNJ2, PDE3A, PLCB1, PLCB4, PTGER2, PTGER4	X	X
BEAS-2B	Arginine biosynthesis	5	0.31746	0.0623593	3.24718	0.478496	ASS1, GLS2, GLUD1, GLUD2, GLUL		X
BEAS-2B	p53 signaling pathway	10	0.634921	0.0691728	1.93862	0.479155	BBC3, CCNE1, CCNG2, GADD45A, GADD45B, SERPINE1, SESN1, SFN, THBS1, TP53I3		X	X
BEAS-2B	PPAR signaling pathway	10	0.634921	0.0691728	1.93862	0.479155	ACOX2, ACSL1, ACSL3, ACSL5, AQP7, CPT1B, FABP4, PPARA, PPARG, RXRA		X
BEAS-2B	Nicotinate and nicotinamide metabolism	6	0.380952	0.0672956	2.68732	0.480989	AOX1, ENPP1, NADK, NAMPT, NMNAT1, NNMT		X
BEAS-2B	Glycerophospholipid metabolism	13	0.825397	0.0590177	1.7774	0.485353	ADPRM, CDS2, CRLS1, ETNK2, GPCPD1, LPIN1, LPIN2, LPIN3, PCYT1A, PISD, PLA2G4A, PLB1, PLPP3		X
BEAS-2B	Aldosterone-regulated sodium reabsorption	7	0.444444	0.0749263	2.33131	0.485433	ATP1A1, ATP1B2, INSR, PIK3R1, SCNN1A, SFN, SGK1	X	X	X	X
BEAS-2B	Amoebiasis	14	0.888889	0.0616966	1.71549	0.487605	ADCY1, C8G, COL11A2, COL4A3, COL4A4, COL4A6, FN1, IL12A, IL1R1, LAMA3, PIK3R1, PLCB1, PLCB4, VCL		X		X
BEAS-2B	Rap1 signaling pathway	23	1.46032	0.0833487	1.42257	0.513228	ADCY1, CNR1, EFNA4, EFNA5, EGFR, F2RL3, FGF11, FGF7, FYB, GNAI1, INSR, KDR, KITLG, LPAR1, PIK3R1, PLCB1, PLCB4, PRKD1, RAF1, SIPA1L1, THBS1, TLN2, VASP	X	X		X
BEAS-2B	FoxO signaling pathway	16	1.01587	0.0891454	1.55089	0.517272	BCL6, CCNG2, EGFR, FBXO32, FOXG1, FOXO1, FOXO3, GADD45A, GADD45B, INSR, IRS2, PIK3R1, RAF1, SGK1, SOS2, TGFBR2	X	X	X	X
BEAS-2B	GnRH signaling pathway	12	0.761905	0.0880905	1.7128	0.52309	ADCY1, CACNA1D, CACNA1S, EGFR, GNRH1, PLA2G4A, PLCB1, PLCB4, PRKCD, PTK2B, RAF1, SOS2		X
BEAS-2B	Transcriptional misregulation in cancer	19	1.20635	0.0932569	1.46896	0.52402	BCL2L1, BCL6, CEBPB, FOXO1, GOLPH3, HMGA2, HPGD, ID2, ITGB7, MEIS1, MPO, NUPR1, PBX3, PLAT, PPARG, RXRA, SSX2B, TGFBR2, ZBTB16		X
HBE	Type I diabetes mellitus	8	0.993789	0.000982075	4.92955	0.078919	CD86, GAD2, HLA-DQA1, HLA-DQA2, HLA-DRB1, HLA-DRB3, HLA-DRB5, PTPRN			X
HBE	Asthma	7	0.869565	0.000837032	6.0387	0.0997578	HLA-DQA1, HLA-DQA2, HLA-DRB1, HLA-DRB3, HLA-DRB5, IL5, RNASE3			X
HBE	Autoimmune thyroid disease	8	0.993789	0.00351058	3.98156	0.136808	CD86, CTLA4, HLA-DQA1, HLA-DQA2, HLA-DRB1, HLA-DRB3, HLA-DRB5, IL5			X
HBE	FoxO signaling pathway	15	1.86335	0.000604484	2.89703	0.140815	BCL2L11, BCL6, CCNG2, CREBBP, EGFR, GADD45A, GADD45B, GADD45G, IRS2, KRAS, PCK1, PIK3R1, PIK3R3, PRKAG2, TGFBR1	X	X	X	X
HBE	Toxoplasmosis	12	1.49068	0.00556105	2.63188	0.144034	BIRC2, BIRC3, GNAI1, HLA-DQA1, HLA-DQA2, HLA-DRB1, HLA-DRB3, HLA-DRB5, PIK3R1, PIK3R3, SOCS1, TLR2		X	X	X
HBE	HTLV-I infection	20	2.48447	0.00451113	2.02189	0.149663	ANAPC2, ATF2, CCND3, CD3E, CREBBP, FZD2, HLA-DQA1, HLA-DQA2, HLA-DRB1, HLA-DRB3, HLA-DRB5, KRAS, NRP1, PIK3R1, PIK3R3, RANBP1, STAT5B, TGFBR1, TLN2, WNT3A			X
HBE	Allograft rejection	7	0.869565	0.00261509	4.89624	0.151523	CD86, HLA-DQA1, HLA-DQA2, HLA-DRB1, HLA-DRB3, HLA-DRB5, IL5			X
HBE	Graft-versus-host disease	6	0.745342	0.00798014	4.70548	0.154297	CD86, HLA-DQA1, HLA-DQA2, HLA-DRB1, HLA-DRB3, HLA-DRB5			X
HBE	Regulation of lipolysis in adipocytes	8	0.993789	0.00534173	3.69716	0.154685	ABHD5, AQP7, GNAI1, IRS2, NPY1R, PIK3R1, PIK3R3, PTGER3	X		X
HBE	Intestinal immune network for IgA production	7	0.869565	0.00876772	3.85449	0.156361	CD86, HLA-DQA1, HLA-DQA2, HLA-DRB1, HLA-DRB3, HLA-DRB5, IL5			X
HBE	Axon guidance	13	1.61491	0.00344481	2.64915	0.159054	ABLIM2, ABLIM3, DPYSL5, GNAI1, KRAS, NCK1, NRP1, ROCK1, SEMA4F, SEMA5B, SEMA6A, SRGAP3, UNC5B	X		X
HBE	Mineral absorption	7	0.869565	0.00789652	3.93828	0.165481	ATP1A1, MT1B, MT1E, MT1G, MT1M, SLC11A1, SLC26A9	X	X	X	X
HBE	Signaling pathways regulating pluripotency of stem cells	13	1.61491	0.00751241	2.40316	0.17244	BMI1, COMMD3-BMI1, FGFR2, FGFR3, FGFR4, FZD2, INHBB, KLF4, KRAS, PCGF5, PIK3R1, PIK3R3, WNT3A		X	X	X
HBE	p53 signaling pathway	8	0.993789	0.0140192	3.09017	0.210415	CCND3, CCNG1, CCNG2, GADD45A, GADD45B, GADD45G, PPM1D, SESN1	X		X
HBE	MicroRNAs in cancer	20	2.48447	0.0135129	1.81615	0.216449	BCL2L11, BMI1, CCNG1, COMMD3-BMI1, CREBBP, DDIT4, EGFR, FGFR3, IRS2, KRAS, PDCD4, RDX, RECK, ROCK1, RPS6KA5, SOCS1, STMN1, TNN, WNT3A, ZEB2			X
HBE	Aldosterone-regulated sodium reabsorption	6	0.745342	0.0160633	3.98156	0.224338	ATP1A1, KRAS, PIK3R1, PIK3R3, SCNN1A, SCNN1G	X	X	X	X
HBE	Rheumatoid arthritis	9	1.11801	0.0195269	2.64683	0.252605	CD86, CTLA4, HLA-DQA1, HLA-DQA2, HLA-DRB1, HLA-DRB3, HLA-DRB5, TLR2, TNFSF11			X
HBE	Proteoglycans in cancer	15	1.86335	0.0221574	1.94101	0.256214	ANK3, CAMK2B, DCN, EGFR, ERBB4, FZD2, KDR, KRAS, PDCD4, PIK3R1, PIK3R3, RDX, ROCK1, TLR2, WNT3A			X
HBE	Viral myocarditis	7	0.869565	0.0215652	3.17826	0.262143	CD86, HLA-DQA1, HLA-DQA2, HLA-DRB1, HLA-DRB3, HLA-DRB5, MYH7			X
HBE	Pathways in cancer	24	2.98137	0.0283058	1.58047	0.302576	BIRC2, BIRC3, CCDC6, CREBBP, CTNNA2, EGFR, FGFR2, FGFR3, FLT3LG, FZD2, GLI2, GNAI1, GNB4, KIT, KRAS, PIK3R1, PIK3R3, PTGER2, PTGER3, ROCK1, STAT5B, TGFBR1, WNT3A, ZBTB16	X		X	X
HBE	Mucin type O-Glycan biosynthesis	5	0.621118	0.0298273	4.17422	0.30367	GALNT15, GALNT8, GCNT1, GCNT3, WBSCR17			X
HBE	Central carbon metabolism in cancer	7	0.869565	0.0357294	2.83064	0.339726	EGFR, FGFR2, FGFR3, KIT, KRAS, PIK3R1, PIK3R3			X	X
HBE	Inflammatory bowel disease (IBD)	7	0.869565	0.0357294	2.83064	0.339726	HLA-DQA1, HLA-DQA2, HLA-DRB1, HLA-DRB3, HLA-DRB5, IL5, TLR2			X
HBE	TGF-beta signaling pathway	8	0.993789	0.042292	2.46478	0.363601	CREBBP, DCN, GDF6, INHBB, MINOS1-NBL1, NBL1, ROCK1, TGFBR1		X	X
HBE	cAMP signaling pathway	14	1.73913	0.042166	1.82991	0.375087	ATP1A1, CAMK2B, CHRM1, CREBBP, GNAI1, GRIN3A, HCN4, NPY1R, PIK3R1, PIK3R3, PTGER2, PTGER3, ROCK1, VAV3			X
HBE	ErbB signaling pathway	8	0.993789	0.0495849	2.37978	0.399864	CAMK2B, EGFR, ERBB4, KRAS, NCK1, PIK3R1, PIK3R3, STAT5B			X	X
HBE	Staphylococcus aureus infection	6	0.745342	0.0556375	2.87557	0.424569	C2, HLA-DQA1, HLA-DQA2, HLA-DRB1, HLA-DRB3, HLA-DRB5			X
HBE	Acute myeloid leukemia	6	0.745342	0.0632335	2.77287	0.45515	KIT, KRAS, PIK3R1, PIK3R3, STAT5B, ZBTB16			X
HBE	MAPK signaling pathway	16	1.98758	0.0676182	1.62385	0.466137	ATF2, CACNA1A, CACNA1I, CACNA2D3, DUSP1, EGFR, FGFR2, FGFR3, FGFR4, GADD45A, GADD45B, GADD45G, KRAS, RPS6KA5, STMN1, TGFBR1			X	X
HBE	PI3K-Akt signaling pathway	20	2.48447	0.0727688	1.5003	0.479996	ATF2, BCL2L11, CCND3, CHRM1, DDIT4, EGFR, FGFR2, FGFR3, FGFR4, GHR, GNB4, ITGA10, KDR, KIT, KRAS, PCK1, PIK3R1, PIK3R3, TLR2, TNN	X	X	X	X
HBE	Glucagon signaling pathway	8	0.993789	0.0863758	2.09133	0.518779	ATF2, CAMK2B, CREBBP, PCK1, PPARGC1A, PRKAG2, PYGB, SIK2		X	X
HBE	Insulin signaling pathway	10	1.24224	0.0842045	1.87537	0.52095	IRS2, KRAS, PCK1, PIK3R1, PIK3R3, PPARGC1A, PRKAG2, PRKAR2B, PYGB, SOCS1		X	X	X
Tissue	FoxO signaling pathway	19	3.36283	2.94021e-07	4.31619	6.85046e-05	AKT3, BCL6, BNIP3, FBXO32, FOXO1, FOXO3, GADD45G, HOMER2, IGF1, IL7R, IRS2, KLF2, PIK3R1, PIK3R5, PRKAB1, S1PR1, S1PR4, SGK1, TGFBR2	X	X	X	X
Tissue	Aldosterone-regulated sodium reabsorption	9	1.59292	2.96142e-05	7.02474	0.00344416	HSD11B2, IGF1, NEDD4L, PIK3R1, PIK3R5, PRKCA, SCNN1A, SCNN1G, SGK1	X	X	X	X
Tissue	Osteoclast differentiation	12	2.12389	0.00361731	2.78845	0.0809696	AKT3, CSF1R, FCGR2B, FOSL2, IL1R1, LILRA6, LILRB2, LILRB3, NFKBIA, PIK3R1, PIK3R5, TGFBR2		X		X
Tissue	Focal adhesion	16	2.83186	0.00297086	2.36431	0.0830067	AKT3, BIRC3, CCND3, COL4A3, IGF1, ITGA10, ITGA5, LAMA2, LAMA3, LAMB1, PAK3, PDGFC, PDGFRA, PIK3R1, PIK3R5, PRKCA	X	X		X
Tissue	Insulin resistance	11	1.9469	0.00269067	3.10042	0.0857779	ACACB, AKT3, FOXO1, IRS2, MGEA5, NFKBIA, PIK3R1, PIK3R5, PPARGC1A, PRKAB1, RPS6KA2	X	X		X
Tissue	PI3K-Akt signaling pathway	23	4.0708	0.00194542	2.02937	0.0867492	AKT3, CCND3, COL4A3, CSF1R, DDIT4, F2R, FOXO3, IGF1, IL6R, IL7R, ITGA10, ITGA5, JAK2, LAMA2, LAMA3, LAMB1, PDGFC, PDGFRA, PIK3R1, PIK3R5, PRKCA, SGK1, TLR2	X	X	X	X
Tissue	Mineral absorption	7	1.23894	0.00358895	4.63225	0.0888805	MT1A, MT1E, MT1F, MT1H, MT1M, MT1X, MT2A	X	X	X	X
Tissue	mTOR signaling pathway	8	1.41593	0.00265072	4.19869	0.0979387	AKT3, DDIT4, IGF1, PIK3R1, PIK3R5, PRKCA, RPS6KA2, RRAGD				X
Tissue	Neurotrophin signaling pathway	12	2.12389	0.00181124	3.04405	0.100216	AKT3, CAMK2B, FOXO3, IRAK3, MAPK7, NFKBIA, NTRK3, PIK3R1, PIK3R5, RPS6KA2, RPS6KA5, ZNF274				X
Tissue	Small cell lung cancer	9	1.59292	0.0063806	3.22311	0.116874	AKT3, BIRC3, COL4A3, LAMA2, LAMA3, LAMB1, NFKBIA, PIK3R1, PIK3R5	X			X
Tissue	Choline metabolism in cancer	11	1.9469	0.00162851	3.31531	0.1189	AKT3, CHKA, CHPT1, DGKG, PDGFC, PDGFRA, PIK3R1, PIK3R5, PRKCA, WASF2, WASF3				X
Tissue	Signaling pathways regulating pluripotency of stem cells	12	2.12389	0.00598295	2.60919	0.119364	AKT3, BMP2, IGF1, IL6ST, INHBA, INHBB, JAK2, LIFR, PIK3R1, PIK3R5, RIF1, ZFHX3		X	X	X
Tissue	Amoebiasis	10	1.76991	0.00764805	2.87175	0.128556	ARG2, COL4A3, IL1R1, LAMA2, LAMA3, LAMB1, PIK3R1, PIK3R5, PRKCA, TLR2	X			X
Tissue	Hematopoietic cell lineage	8	1.41593	0.0207685	2.86499	0.216905	ANPEP, CSF1R, CSF2RA, FLT3, IL1R1, IL6R, IL7R, ITGA5				X
Tissue	Toxoplasmosis	10	1.76991	0.0148884	2.57971	0.220926	AKT3, BIRC3, JAK2, LAMA2, LAMA3, LAMB1, NFKBIA, PIK3R1, PIK3R5, TLR2		X	X	X
Tissue	Jak-STAT signaling pathway	11	1.9469	0.0201665	2.30928	0.221068	AKT3, CCND3, CSF2RA, IL6R, IL6ST, IL7R, JAK2, LIFR, PIAS1, PIK3R1, PIK3R5		X		X
Tissue	MAPK signaling pathway	16	2.83186	0.0196818	1.90999	0.226872	AKT3, CACNA2D4, DUSP1, GADD45G, IL1R1, MAP3K20, MAP3K6, MAPK7, MKNK2, PDGFRA, PRKCA, PTPN5, RPS6KA2, RPS6KA5, TAOK1, TGFBR2			X	X
Tissue	Glioma	7	1.23894	0.0189699	3.27821	0.230871	AKT3, CAMK2B, IGF1, PDGFRA, PIK3R1, PIK3R5, PRKCA				X
Tissue	AMPK signaling pathway	10	1.76991	0.0181674	2.49513	0.234324	AKT3, FOXO1, FOXO3, IGF1, IRS2, PFKFB2, PIK3R1, PIK3R5, PPARGC1A, PRKAB1		X		X
Tissue	Pathways in cancer	22	3.89381	0.0175432	1.70405	0.24037	AKT3, BIRC3, BMP2, COL4A3, CSF1R, CSF2RA, CXCR4, DAPK1, F2R, FLT3, FOXO1, IGF1, LAMA2, LAMA3, LAMB1, NFKBIA, PDGFRA, PIK3R1, PIK3R5, PRKCA, TGFBR2, ZBTB16	X		X	X
Tissue	Prostate cancer	8	1.41593	0.0246212	2.76732	0.24164	AKT3, FOXO1, IGF1, NFKBIA, PDGFC, PDGFRA, PIK3R1, PIK3R5				X
Tissue	Adipocytokine signaling pathway	7	1.23894	0.0263475	3.04405	0.246318	ACACB, AKT3, IRS2, JAK2, NFKBIA, PPARGC1A, PRKAB1	X	X		X
Tissue	Thyroid hormone signaling pathway	9	1.59292	0.03277	2.4032	0.286473	AKT3, DIO3, FOXO1, PFKFB2, PIK3R1, PIK3R5, PRKCA, SLC16A10, THRA				X
Tissue	Bacterial invasion of epithelial cells	7	1.23894	0.0417258	2.73184	0.307749	ARHGAP10, ARHGEF26, ELMO1, ITGA5, PIK3R1, PIK3R5, WASF2		X		X
Tissue	Chemokine signaling pathway	12	2.12389	0.0410961	1.96391	0.313443	AKT3, CXCL13, CXCR4, ELMO1, FGR, FOXO3, ITK, JAK2, NFKBIA, PIK3R1, PIK3R5, PTK2B		X		X
Tissue	Cytokine-cytokine receptor interaction	14	2.47788	0.0380838	1.8529	0.314052	CSF1R, CSF2RA, CXCL13, CXCR4, FLT3, IL1R1, IL6R, IL6ST, IL7R, LIFR, PDGFC, PDGFRA, TGFBR2, TNFSF4				X
Tissue	HIF-1 signaling pathway	8	1.41593	0.0409354	2.48494	0.322636	AKT3, CAMK2B, IGF1, IL6R, MKNK2, PIK3R1, PIK3R5, PRKCA		X		X
Tissue	Central carbon metabolism in cancer	6	1.06195	0.0574566	2.8538	0.37838	AKT3, FLT3, NTRK3, PDGFRA, PIK3R1, PIK3R5			X	X
Tissue	Fc gamma R-mediated phagocytosis	7	1.23894	0.0563475	2.53671	0.382836	AKT3, FCGR2B, PIK3R1, PIK3R5, PRKCA, WASF2, WASF3				X
Tissue	ErbB signaling pathway	7	1.23894	0.0646831	2.44924	0.405097	AKT3, CAMK2B, ERBB4, PAK3, PIK3R1, PIK3R5, PRKCA			X	X
Tissue	Rap1 signaling pathway	12	2.12389	0.0828306	1.73946	0.456911	AKT3, APBB1IP, CNR1, CSF1R, F2R, IGF1, PDGFC, PDGFRA, PIK3R1, PIK3R5, PRKCA, RAPGEF3	X	X		X
Tissue	Insulin signaling pathway	9	1.59292	0.0821869	1.98525	0.464445	ACACB, AKT3, FOXO1, IRS2, MKNK2, PIK3R1, PIK3R5, PPARGC1A, PRKAB1		X	X	X
Tissue	Melanoma	6	1.06195	0.0819929	2.57244	0.47429	AKT3, IGF1, PDGFC, PDGFRA, PIK3R1, PIK3R5				X
Tissue	Leukocyte transendothelial migration	8	1.41593	0.0912915	2.06376	0.481097	CLDN8, CXCR4, ITK, PIK3R1, PIK3R5, PRKCA, PTK2B, RAPGEF3				X
