# Supplementary material for: Glucocorticoid-driven transcriptomes in human airway epithelial cells: commonalities, differences and functional insight from cell lines and primary cells
Source: BMC Med Genomics. 2019 Jan 31;12:29. doi: 10.1186/s12920-018-0467-2 (PMC6357449; doi:10.1186/s12920-018-0467-2)
Supplement: Supplementary file 17 — KEGG pathways enriched in budesonide-repressed genes in airway epithelial cell variants and tissue. Budesonide-repressed genes ≤0.8 fold (P ≤ 0.05) in A549 (1033 genes), BEAS-2B (1687 genes), HBE (923 genes), and airway tissue (341 genes) were subjected to KEGG pathway analysis using DAVID. KEGG pathways that were significantly enriched (EASE score ≤ 0.1) with each list and represented by at least 5 genes are listed. The terms that were significantly enriched following family-wide false discovery rate correction (Benjamini ≤0.05) are colored red. (XLSX 30 kb) [file 12920_2018_467_MOESM17_ESM.xlsx]

## Sheet: KEGG pathways repressed genes
Source	Pathway	Count	%	P value	Fold enrichment	Benjamini	Genes	A549	B2B	HBE	Tissue
A549	Hippo signaling pathway	23	2.16573	1.71599e-05	2.81422	0.00144612	AXIN2, BMP2, BMPR1A, BMPR1B, CCND3, DLG1, FZD3, FZD5, FZD6, FZD7, FZD8, ID2, MPP5, PARD3, PARD6G, PATJ, RASSF6, SMAD1, SMAD3, SOX2, TCF7L2, WNT3, WNT7B	X	X	X
A549	Signaling pathways regulating pluripotency of stem cells	22	2.07156	1.69751e-05	2.90336	0.00214507	ACVR2A, ACVR2B, AXIN2, BMP2, BMPR1A, BMPR1B, FZD3, FZD5, FZD6, FZD7, FZD8, ID2, IGF1R, PAX6, PCGF3, PCGF6, SMAD1, SMAD3, SOX2, WNT3, WNT7B, ZFHX3	X		X
A549	TGF-beta signaling pathway	16	1.50659	3.51849e-05	3.51923	0.00222301	ACVR2A, ACVR2B, BAMBI, BMP2, BMPR1A, BMPR1B, CREBBP, FST, ID2, PITX2, RPS6KB1, SMAD1, SMAD3, SMAD6, TGIF1, TGIF2	X	X	X
A549	Transcriptional misregulation in cancer	25	2.35405	1.00002e-05	2.7494	0.00252686	ATM, BCL2A1, ETV1, ETV6, EWSR1, FUT8, HHEX, ID2, IGF1R, IGFBP3, JMJD1C, KDM6A, MAF, MDM2, MET, NFKBIZ, NR4A3, PBX1, PLAT, REL, RUNX1, SIN3A, SIX4, SMAD1, TSPAN7	X	X	X
A549	Pathways in cancer	41	3.86064	6.36506e-05	1.92751	0.00321564	AXIN2, BMP2, CBL, CCNE2, CREBBP, CXCR4, EDNRA, EGLN1, EGLN3, FGF7, FZD3, FZD5, FZD6, FZD7, FZD8, GLI1, GNA13, GNAI1, HIF1A, IGF1R, IKBKB, ITGA2, LAMB1, LAMC2, MDM2, MET, MITF, MMP1, MSH6, PRKACB, PTGS2, RASGRP3, ROCK2, RUNX1, SMAD3, TCF7L2, TGFA, TRAF3, VEGFC, WNT3, WNT7B	X	X	X	X
A549	Proteoglycans in cancer	25	2.35405	0.000176538	2.30949	0.00741703	ANK2, CBL, CD44, CTSL, FRS2, FZD3, FZD5, FZD6, FZD7, FZD8, GAB1, HIF1A, IGF1R, ITGA2, ITPR1, LUM, MDM2, MET, PLAUR, PRKACB, ROCK2, RPS6KB1, SRC, WNT3, WNT7B	X	X	X
A549	Wnt signaling pathway	19	1.78908	0.000413305	2.54379	0.01483	AXIN2, BAMBI, CCND3, CREBBP, FZD3, FZD5, FZD6, FZD7, FZD8, PPP3CB, PRKACB, ROCK2, SFRP1, SOX17, TBL1X, TCF7L2, VANGL2, WNT3, WNT7B	X	X
A549	Basal cell carcinoma	11	1.03578	0.000613612	3.69519	0.0192242	AXIN2, BMP2, FZD3, FZD5, FZD6, FZD7, FZD8, GLI1, TCF7L2, WNT3, WNT7B	X
A549	Cell cycle	17	1.60075	0.000963877	2.53299	0.0267446	ATM, CCND3, CCNE2, CDC23, CDC45, CDC6, CHEK1, CREBBP, MCM2, MCM6, MDM2, ORC1, PCNA, SMAD3, STAG1, STAG2, WEE1	X	X
A549	DNA replication	8	0.753296	0.00270217	4.10576	0.0661669	FEN1, MCM2, MCM6, PCNA, POLD3, PRIM1, RFC3, RFC5	X
A549	Melanogenesis	13	1.22411	0.00728623	2.40187	0.142883	CREBBP, EDN1, FZD3, FZD5, FZD6, FZD7, FZD8, GNAI1, MITF, PRKACB, TCF7L2, WNT3, WNT7B	X
A549	Mismatch repair	6	0.564972	0.00669692	4.81981	0.143197	EXO1, MSH6, PCNA, POLD3, RFC3, RFC5	X
A549	p53 signaling pathway	10	0.94162	0.00938462	2.7576	0.167649	ATM, CCND3, CCNE2, CHEK1, IGFBP3, MDM2, PPM1D, RFWD2, RRM2B, SESN3	X
A549	Maturity onset diabetes of the young	6	0.564972	0.011464	4.26368	0.188091	FOXA3, HES1, HHEX, HNF1B, NR5A2, PAX6	X
A549	HTLV-I infection	23	2.16573	0.0198977	1.65995	0.272256	ATF3, ATM, CCND3, CDC23, CHEK1, CREBBP, CREM, DLG1, FZD3, FZD5, FZD6, FZD7, FZD8, IKBKB, MAP3K14, NRP1, PCNA, POLD3, PPP3CB, PRKACB, SMAD3, WNT3, WNT7B	X	X	X
A549	MicroRNAs in cancer	25	2.35405	0.019308	1.6207	0.280246	ABCC1, ATM, BCL2L11, BRCA1, CCNE2, CD44, CDCA5, CREBBP, CYP24A1, FZD3, GLS, IKBKB, MDM2, MET, MIR18A, MIR19A, MIR19B1, MIR20A, MIR92A1, PTGS2, RPS6KA5, SIRT1, TP63, WNT3, ZEB1	X
A549	Glycerophospholipid metabolism	11	1.03578	0.0314957	2.13932	0.378904	CDS1, DGKG, ETNK1, GPAT3, LPCAT2, LPGAT1, LPIN1, MBOAT1, PLA2G4C, PLD1, PLPP3	X
A549	Glycosaminoglycan biosynthesis - heparan sulfate / heparin	5	0.47081	0.0376743	3.84915	0.417115	EXT1, GLCE, HS3ST1, HS6ST1, XYLT1	X
A549	Axon guidance	13	1.22411	0.040879	1.89124	0.426373	ABLIM1, CXCR4, GNAI1, MET, NRP1, PPP3CB, RGS3, RND1, ROBO1, ROCK2, SEMA3A, SEMA3E, UNC5D	X	X
A549	TNF signaling pathway	11	1.03578	0.0592826	1.91731	0.538408	CCL2, CXCL1, CXCL3, EDN1, IKBKB, MAP2K6, MAP3K14, MAP3K5, PTGS2, RPS6KA5, TRAF3	X	X	X	X
A549	Endocytosis	21	1.9774	0.0641448	1.50386	0.550082	ACAP2, BIN1, CBL, CXCR4, DNM3, GRK3, IGF1R, MDM2, MET, PARD3, PARD6G, PLD1, RAB10, RAB31, RABEP1, SH3KBP1, SMAD3, SPG20, SRC, STAM2, VPS37A	X
A549	Adherens junction	8	0.753296	0.0871348	2.0818	0.649509	CREBBP, IGF1R, MET, NECTIN3, PARD3, SMAD3, SRC, TCF7L2	X
A549	Glycerolipid metabolism	7	0.659134	0.0910809	2.22985	0.650234	ALDH1B1, DGKG, GPAT3, LIPG, LPIN1, MBOAT1, PLPP3	X		X
A549	Base excision repair	5	0.47081	0.0997901	2.79938	0.654889	FEN1, MBD4, NEIL3, PCNA, POLD3	X
A549	NF-kappa B signaling pathway	9	0.847458	0.0964182	1.9113	0.656581	ATM, BCL2A1, DDX58, IKBKB, LYN, MALT1, MAP3K14, PTGS2, TRAF3	X		X	X
BEAS-2B	Pathways in cancer	69	3.97465	5.07357e-08	1.95363	1.37493e-05	ABL1, ADCY9, AGTR1, ARHGEF12, ARNT2, BCL2, BMP4, CASP3, CASP8, CBL, CCND1, CDK6, CDKN1B, CDKN2B, CHUK, CSF2RA, CXCL8, CYCS, DAPK1, E2F3, EGLN1, EPAS1, FADD, FGF1, FGF2, FGF5, FGF9, FZD2, FZD3, FZD4, GLI2, GSK3B, HDAC2, HSP90AA1, IL6, ITGA3, JUN, KIT, LAMC2, LPAR4, MAPK8, MAPK9, MITF, MMP1, MSH2, NKX3-A1BG, PDGFA, PIAS2, PIK3R3, PRKCA, PTEN, PTGER3, RARA, RASGRP1, RASGRP3, RUNX1, RUNX1T1, SLC2A1, …	X	X	X	X
BEAS-2B	FoxO signaling pathway	29	1.67051	1.58639e-05	2.40813	0.00214727	BCL2L11, C8orf44-SGK3, CCND1, CDKN1B, CDKN2B, CDKN2D, CHUK, CSNK1E, HOMER1, IL6, IL7R, IRS1, KLF2, LOC400927-CSNK1E, MAPK8, MAPK9, NLK, PIK3R3, PLK2, PLK3, PRKAA2, PTEN, S1PR1, SGK3, SMAD3, STK4, TGFB1, TGFB2, USP7		X
BEAS-2B	Hepatitis B	29	1.67051	7.14235e-05	2.22544	0.00643138	BCL2, CASP3, CASP8, CCND1, CDK6, CDKN1B, CHUK, CREB3L1, CREB5, CXCL8, CYCS, DDX3X, DDX58, E2F3, FADD, IFIH1, IL6, JUN, MAP2K4, MAP3K1, MAPK8, MAPK9, PIK3R3, PRKCA, PTEN, TGFB1, TGFB2, TICAM2, TLR2		X	X
BEAS-2B	Transcriptional misregulation in cancer	29	1.67051	0.000907647	1.92077	0.0480253	ARNT2, BMP2K, CCNT2, CDKN1B, CDKN2C, CXCL8, DDIT3, DDX5, ERG, ETV1, ETV6, EYA1, FLI1, FUT8, HDAC2, IL6, JMJD1C, KLF3, KMT2A, MEF2C, NSD2, PBX1, PDGFA, PLAU, RARA, RUNX1, RUNX1T1, SIX4, UTY	X	X	X
BEAS-2B	MAPK signaling pathway	39	2.24654	0.00114192	1.70181	0.0502972	BDNF, CASP3, CHUK, DDIT3, DUSP16, DUSP3, DUSP4, DUSP5, DUSP6, DUSP8, FGF1, FGF2, FGF5, FGF9, HSPA1A, HSPA1B, JUN, MAP2K3, MAP2K4, MAP3K1, MAP3K14, MAP3K20, MAP3K4, MAPK8, MAPK9, MEF2C, NF1, NGF, NLK, PDGFA, PRKCA, PTPRR, RASGRF1, RASGRP1, RASGRP3, RPS6KA3, STK4, TGFB1, TGFB2		X	X	X
BEAS-2B	Hippo signaling pathway	27	1.5553	0.000833635	1.98963	0.0549357	AJUBA, BMP4, BMP6, CCND1, CSNK1E, DLG1, FGF1, FZD2, FZD3, FZD4, GDF6, GLI2, GSK3B, LIMD1, LOC400927-CSNK1E, MOB1B, MPP5, NF2, PPP2CA, PPP2R1B, PPP2R2B, SMAD3, TCF7L2, TGFB1, TGFB2, WWC1, YWHAE	X	X	X
BEAS-2B	Proteoglycans in cancer	31	1.78571	0.00331954	1.72472	0.072341	ANK1, ARHGEF12, CAMK2D, CAMK2G, CASP3, CBL, CCND1, CD44, DDX5, ERBB3, FGF2, FZD2, FZD3, FZD4, HBEGF, ITPR1, PIK3R3, PLAU, PLAUR, PRKCA, PTPN11, SDC2, SDC4, SMO, TGFB1, TGFB2, TIAM1, TLR2, TWIST1, TWIST2, VEGFA	X	X	X
BEAS-2B	Cell cycle	22	1.26728	0.00314252	1.97418	0.074612	ABL1, ANAPC7, BUB1, BUB1B, CCND1, CCNH, CDC23, CDK6, CDKN1B, CDKN2B, CDKN2C, CDKN2D, DBF4, E2F3, E2F5, GSK3B, HDAC2, ORC2, SMAD3, TGFB1, TGFB2, YWHAE	X	X
BEAS-2B	Colorectal cancer	14	0.806452	0.00289596	2.5126	0.0755852	BCL2, CASP3, CCND1, CYCS, GSK3B, JUN, MAPK8, MAPK9, MSH2, PIK3R3, SMAD3, TCF7L2, TGFB1, TGFB2		X
BEAS-2B	TNF signaling pathway	20	1.15207	0.00251702	2.09947	0.081829	BCL3, CASP3, CASP8, CCL2, CHUK, CREB3L1, CREB5, CXCL1, FADD, IL6, JUN, LIF, MAP2K3, MAP2K4, MAP3K14, MAPK8, MAPK9, PIK3R3, SOCS3, TRAF3	X	X	X	X
BEAS-2B	TGF-beta signaling pathway	17	0.979263	0.00285792	2.25194	0.0825695	ACVR1, BAMBI, BMP4, BMP6, CDKN2B, E2F5, FST, GDF6, INHBB, NOG, PPP2CA, PPP2R1B, SMAD3, SMAD6, SMURF2, TGFB1, TGFB2	X	X	X
BEAS-2B	PI3K-Akt signaling pathway	48	2.76498	0.00224669	1.54813	0.0833932	BCL2, BCL2L11, C8orf44-SGK3, CCND1, CDK6, CDKN1B, CHUK, COL1A1, COL3A1, COL5A2, CREB3L1, CREB5, EFNA1, EIF4E, EPHA2, FGF1, FGF2, FGF5, FGF9, GSK3B, HSP90AA1, IFNAR2, IL6, IL6R, IL7R, IRS1, ITGA3, ITGB8, KIT, LAMC2, LPAR4, NGF, OSMR, PDGFA, PIK3R3, PPP2CA, PPP2R1B, PPP2R2B, PPP2R5E, PRKAA2, PRKCA, PTEN, SGK3, THBS2, TLR2, VEGFA, VEGFC, YWHAE		X
BEAS-2B	Axon guidance	22	1.26728	0.00420656	1.92755	0.0841251	ABL1, ARHGEF12, CFL2, EFNA1, EFNB2, EPHA2, EPHA4, EPHA5, EPHB1, EPHB2, EPHB4, GSK3B, NRP1, NTN4, RGS3, SEMA3A, SEMA3D, SEMA3E, SEMA3F, SEMA6D, SEMA7A, SLIT2	X	X
BEAS-2B	Ubiquitin mediated proteolysis	23	1.32488	0.00494291	1.86807	0.0856331	ANAPC7, BIRC6, CBL, CDC23, CUL3, CUL4B, CUL5, FANCL, HERC4, HUWE1, KLHL13, MAP3K1, MID1, NEDD4L, PIAS2, SMURF2, SOCS3, UBA6, UBE2H, UBE2J1, UBE2K, UBE2S, WWP1		X
BEAS-2B	Circadian rhythm	9	0.518433	0.00492313	3.23048	0.0911117	ARNTL, BHLHE40, BHLHE41, CLOCK, CRY1, CSNK1E, LOC400927-CSNK1E, PER3, PRKAA2		X	X
BEAS-2B	ErbB signaling pathway	16	0.921659	0.0098628	2.04638	0.154545	ABL1, ABL2, CAMK2D, CAMK2G, CBL, CDKN1B, ERBB3, GSK3B, HBEGF, JUN, MAP2K4, MAPK8, MAPK9, PIK3R3, PRKCA, TGFA		X
BEAS-2B	Chagas disease (American trypanosomiasis)	18	1.03687	0.0106234	1.92586	0.156551	CASP8, CCL2, CHUK, CXCL8, FADD, IL6, JUN, MAP2K4, MAPK8, MAPK9, PIK3R3, PPP2CA, PPP2R1B, PPP2R2B, SMAD3, TGFB1, TGFB2, TLR2		X
BEAS-2B	Epithelial cell signaling in Helicobacter pylori infection	13	0.748848	0.0149041	2.15901	0.192796	ATP6V1G3, ATP6V1H, CASP3, CHUK, CXCL8, HBEGF, JUN, LYN, MAP2K4, MAP3K14, MAPK8, MAPK9, PTPN11		X	X
BEAS-2B	Hepatitis C	21	1.20968	0.0145466	1.75693	0.197975	CHUK, CLDN1, CLDN11, CLDN22, CXCL8, DDX58, EIF2S1, GSK3B, IFNAR2, IRF1, LDLR, MAPK8, MAPK9, OAS1, OCLN, PIK3R3, PPP2CA, PPP2R1B, PPP2R2B, SOCS3, TRAF3		X
BEAS-2B	Herpes simplex infection	26	1.4977	0.0215501	1.58092	0.226394	ARNTL, CASP3, CASP8, CCL2, CHUK, CLOCK, CYCS, DDX58, EIF2S1, FADD, HCFC2, IFIH1, IFNAR2, IL6, JUN, MAPK8, MAPK9, OAS1, PER3, PTPN11, SOCS3, SRSF1, TAP2, TLR2, TRAF3, USP7		X	X
BEAS-2B	RIG-I-like receptor signaling pathway	13	0.748848	0.0206842	2.06648	0.22699	ATG5, CASP8, CHUK, CXCL8, CYLD, DDX3X, DDX58, FADD, IFIH1, MAP3K1, MAPK8, MAPK9, TRAF3		X	X
BEAS-2B	Apoptosis	12	0.691244	0.0206308	2.15365	0.235872	BCL2, CASP3, CASP6, CASP8, CHUK, CSF2RB, CYCS, FADD, MAP3K14, NGF, PIK3R3, TNFRSF10D		X	X
BEAS-2B	Prostate cancer	15	0.864055	0.0240632	1.89668	0.240456	BCL2, CCND1, CDKN1B, CHUK, CREB3L1, CREB5, E2F3, GSK3B, HSP90AA1, NKX3-A1BG, PDGFA, PIK3R3, PTEN, TCF7L2, TGFA		X
BEAS-2B	Legionellosis	11	0.633641	0.0201865	2.26665	0.241434	CASP3, CASP8, CXCL1, CXCL8, CYCS, HBS1L, HSPA1A, HSPA1B, IL6, TLR2, VCP		X	X
BEAS-2B	Chronic myeloid leukemia	13	0.748848	0.0253695	2.00908	0.243122	ABL1, CBL, CCND1, CDK6, CDKN1B, CHUK, E2F3, HDAC2, PIK3R3, PTPN11, RUNX1, TGFB1, TGFB2		X
BEAS-2B	Insulin resistance	17	0.979263	0.0306177	1.75151	0.259898	CREB3L1, CREB5, GFPT1, GSK3B, IL6, IRS1, MAPK8, MAPK9, PIK3R3, PPP1R3B, PRKAA2, PTEN, PTPN11, PTPRF, RPS6KA3, SLC2A1, SOCS3		X
BEAS-2B	Pancreatic cancer	12	0.691244	0.028488	2.05425	0.260103	CCND1, CDK6, CHUK, E2F3, MAPK8, MAPK9, PIK3R3, SMAD3, TGFA, TGFB1, TGFB2, VEGFA		X
BEAS-2B	Epstein-Barr virus infection	26	1.4977	0.0324881	1.52267	0.265553	AKAP8L, BCL2, CD44, CDKN1B, CHUK, DDX58, GSK3B, GTF2E1, HDAC2, HSPA1A, HSPA1B, JUN, LYN, MAP2K3, MAP2K4, MAP3K14, MAPK8, MAPK9, PIK3R3, POLR3G, POLR3K, PSMD12, RBPJ, TRAF3, USP7, YWHAE		X	X
BEAS-2B	Ras signaling pathway	30	1.72811	0.0303327	1.47706	0.265939	ABL1, ABL2, ARF6, CHUK, EFNA1, EPHA2, ETS1, FGF1, FGF2, FGF5, FGF9, KIT, MAPK8, MAPK9, NF1, NGF, PDGFA, PIK3R3, PLA2G12A, PRKCA, PTPN11, RASA3, RASA4, RASGRF1, RASGRP1, RASGRP3, STK4, TIAM1, VEGFA, VEGFC		X
BEAS-2B	Small cell lung cancer	14	0.806452	0.0386261	1.83272	0.291327	BCL2, CCND1, CDK6, CDKN2B, CHUK, CYCS, E2F3, ITGA3, LAMC2, PIAS2, PIK3R3, PTEN, TRAF3, TRAF4		X
BEAS-2B	Neurotrophin signaling pathway	18	1.03687	0.0386103	1.66908	0.299311	ABL1, BCL2, BDNF, CAMK2D, CAMK2G, GSK3B, IRAK2, IRS1, JUN, MAP3K1, MAPK8, MAPK9, NGF, PIK3R3, PTPN11, RPS6KA3, SH2B3, YWHAE		X
BEAS-2B	Protein processing in endoplasmic reticulum	23	1.32488	0.047498	1.51435	0.337752	ATF6, BAG2, BCL2, DDIT3, DNAJA1, DNAJB2, DNAJC3, EIF2S1, ERO1B, HSP90AA1, HSPA1A, HSPA1B, HSPA4L, HSPA5, HSPH1, MAN1A2, MAPK8, MAPK9, PPP1R15A, SEC24A, SVIP, UBE2J1, VCP		X
BEAS-2B	HTLV-I infection	32	1.84332	0.0510344	1.3909	0.341322	ADCY9, ANAPC7, ATF3, BUB1B, CCND1, CDC23, CDKN2B, CDKN2C, CHUK, DLG1, E2F3, ETS1, FOSL1, FZD2, FZD3, FZD4, GSK3B, IL15RA, IL6, JUN, MAP2K4, MAP3K1, MAP3K14, MYBL1, NRP1, PDGFA, PIK3R3, SLC2A1, SMAD3, TGFB1, TGFB2, TRRAP	X	X	X
BEAS-2B	Toll-like receptor signaling pathway	16	0.921659	0.0503731	1.67958	0.345872	CASP8, CHUK, CXCL8, FADD, IFNAR2, IL6, JUN, LY96, MAP2K3, MAP2K4, MAPK8, MAPK9, PIK3R3, TICAM2, TLR2, TRAF3		X
BEAS-2B	Renal cell carcinoma	11	0.633641	0.0626182	1.88307	0.361948	ARNT2, EGLN1, EPAS1, JUN, PIK3R3, PTPN11, SLC2A1, TGFA, TGFB1, TGFB2, VEGFA		X
BEAS-2B	Influenza A	23	1.32488	0.0618957	1.47084	0.365975	AGFG1, CCL2, CXCL8, CYCS, DDX58, DNAJC3, EIF2S1, GSK3B, HSPA1A, HSPA1B, IFIH1, IFNAR2, IL6, JUN, MAP2K3, MAP2K4, MAPK8, MAPK9, OAS1, PIK3R3, PRKCA, SOCS3, TNFRSF10D		X	X
BEAS-2B	Shigellosis	11	0.633641	0.0573674	1.91249	0.367097	ABL1, ARPC5L, ATG5, CD44, CHUK, CXCL8, DIAPH1, ELMO2, MAPK8, MAPK9, PFN2		X
BEAS-2B	Viral myocarditis	10	0.576037	0.0655771	1.95214	0.368415	ABL1, ABL2, CASP3, CASP8, CCND1, CD55, CXADR, CYCS, EIF4G3, SGCD		X
BEAS-2B	Wnt signaling pathway	19	1.09447	0.0672351	1.53201	0.36875	BAMBI, CACYBP, CAMK2D, CAMK2G, CCND1, CSNK1E, FOSL1, FZD2, FZD3, FZD4, GSK3B, JUN, LOC400927-CSNK1E, MAPK8, MAPK9, NLK, PRKCA, TCF7L2, VANGL1	X	X
BEAS-2B	Toxoplasmosis	17	0.979263	0.0612982	1.60307	0.370808	BCL2, CASP3, CASP8, CHUK, CYCS, HSPA1A, HSPA1B, LAMC2, LDLR, LY96, MAP2K3, MAPK8, MAPK9, PIK3R3, TGFB1, TGFB2, TLR2		X
BEAS-2B	Acute myeloid leukemia	10	0.576037	0.0597411	1.987	0.371055	CCND1, CHUK, KIT, PIK3R3, PIM1, PIM2, RARA, RUNX1, RUNX1T1, TCF7L2		X
BEAS-2B	Tuberculosis	23	1.32488	0.0718701	1.44591	0.381985	ARHGEF12, ATP6V1H, BCL2, CAMK2D, CAMK2G, CASP3, CASP8, CEBPG, CYCS, FADD, IL6, IRAK2, MALT1, MAPK8, MAPK9, NFYA, PLK3, RFX5, SPHK1, TGFB1, TGFB2, TLR2, VDR		X	X
BEAS-2B	HIF-1 signaling pathway	14	0.806452	0.0978946	1.5896	0.469817	BCL2, CAMK2D, CAMK2G, CDKN1B, EGLN1, EIF4E, HK2, IL6, IL6R, PIK3R3, PRKCA, SLC2A1, TFRC, VEGFA		X
BEAS-2B	Jak-STAT signaling pathway	19	1.09447	0.097425	1.45805	0.475867	CCND1, CSF2RA, CSF2RB, IFNAR2, IL11, IL15RA, IL6, IL6R, IL7R, LIF, OSMR, PIAS2, PIK3R3, PIM1, PTPN11, SOCS3, SOCS4, STAM, STAM2		X	X
HBE	TNF signaling pathway	21	2.2082	3.52088e-07	3.82392	8.7666e-05	BCL3, CASP3, CREB1, CREB5, CSF2, CXCL1, CXCL2, FADD, ICAM1, IKBKB, IL1B, ITCH, JUNB, MAP2K3, MAP3K14, MLKL, MMP3, NFKB1, PTGS2, TNFAIP3, TRAF3	X	X	X	X
HBE	NF-kappa B signaling pathway	17	1.78759	7.53373e-06	3.77159	0.000937514	BCL10, BCL2A1, BLNK, CXCL8, DDX58, ICAM1, IKBKB, IL1B, LYN, MAP3K14, MYD88, NFKB1, PLAU, PRKCQ, PTGS2, TNFAIP3, TRAF3		X	X	X
HBE	Epithelial cell signaling in Helicobacter pylori infection	11	1.15668	0.00212012	3.16893	0.1003	ADAM17, ATP6V1A, CASP3, CXCL8, HBEGF, IKBKB, LYN, MAP3K14, MET, NFKB1, PTPN11	X		X
HBE	Proteoglycans in cancer	22	2.31335	0.00145713	2.12318	0.113992	ANK1, CASP3, EZR, FZD7, HBEGF, ITGA2, MDM2, MET, MIR21, PLAU, PLAUR, PPP1R12A, PPP1R12B, PRKACA, PTPN11, SDC4, THBS1, TWIST2, VEGFA, WNT10A, WNT7A, WNT7B	X	X	X
HBE	Viral carcinogenesis	22	2.31335	0.00198398	2.0714	0.116289	BAK1, CASP3, CREB1, CREB5, EGR2, EGR3, GTF2H2, GTF2H2C, GTF2H2C_2, GTF2H3, HDAC9, HIST1H2BO, HLA-E, LYN, MDM2, NFKB1, PKM, POLB, PRKACA, RASA2, TRAF3, UBE3A			X
HBE	HTLV-I infection	25	2.62881	0.00321482	1.88493	0.125086	ANAPC10, CREB1, CREM, CSF2, E2F3, EGR1, EGR2, ETS1, FOSL1, FZD7, GSK3B, HLA-E, ICAM1, IKBKB, MAP3K14, NFATC1, NFKB1, NFYB, PDGFA, POLB, PRKACA, SMAD2, WNT10A, WNT7A, WNT7B	X	X	X
HBE	Legionellosis	9	0.946372	0.00606459	3.21695	0.194573	CASP3, CXCL1, CXCL2, CXCL8, HSPA2, HSPA8, IL1B, MYD88, NFKB1	X		X
HBE	Influenza A	18	1.89274	0.0082649	1.99673	0.227647	AGFG1, CXCL8, DDX39B, DDX58, EIF2S1, GSK3B, HSPA2, HSPA8, ICAM1, IFNAR2, IKBKB, IL1A, IL1B, MAP2K3, MYD88, NFKB1, TNFRSF10A, TNFSF10	X		X
HBE	Hippo signaling pathway	16	1.68244	0.011001	2.04521	0.263649	AREG, BMP2, CSNK1E, CTGF, FRMD6, FZD7, GSK3B, ID1, LOC400927-CSNK1E, SAV1, SMAD2, WNT10A, WNT7A, WNT7B, WWC1, WWTR1	X	X	X
HBE	Glycerolipid metabolism	8	0.84122	0.028809	2.6623	0.281691	AGPAT5, ALDH9A1, DGKA, GK, GPAM, LIPG, PLPP3, PNPLA3		X	X
HBE	Basal transcription factors	7	0.736067	0.0270219	3.00248	0.288978	CCNH, GTF2H2, GTF2H2C, GTF2H2C_2, GTF2H3, TAF13, TAF5L			X
HBE	TGF-beta signaling pathway	10	1.05152	0.0285749	2.29782	0.290895	ACVR1, ACVR1C, BMP2, FST, ID1, INHBA, SMAD2, SMAD7, SMURF2, THBS1	X	X	X
HBE	Herpes simplex infection	17	1.78759	0.0268155	1.79305	0.299683	CASP3, DAXX, DDX58, EIF2S1, FADD, HLA-E, IFNAR2, IKBKB, IL1B, MYD88, NECTIN1, NFKB1, PTPN11, SRSF7, TAF13, TAF5L, TRAF3	X		X
HBE	B cell receptor signaling pathway	9	0.946372	0.0250078	2.51761	0.309921	BCL10, BLNK, DAPP1, GSK3B, IKBKB, LYN, NFATC1, NFKB1, NFKBIE			X
HBE	Salmonella infection	10	1.05152	0.0266779	2.3255	0.312062	CSF2, CXCL1, CXCL2, CXCL8, DYNC1LI2, IL1A, IL1B, MYD88, NFKB1, PKN2			X
HBE	MAPK signaling pathway	22	2.31335	0.0226572	1.66524	0.316437	CASP3, DAXX, DUSP3, DUSP4, DUSP6, DUSP8, FGF5, HSPA2, HSPA8, IKBKB, IL1A, IL1B, MAP2K3, MAP3K13, MAP3K14, NFATC1, NFKB1, NLK, PDGFA, PRKACA, RASA1, RASA2	X		X	X
HBE	Cytokine-cytokine receptor interaction	21	2.2082	0.0151732	1.76233	0.316623	ACVR1, CLCF1, CSF2, CXCL8, IFNAR2, IFNE, IL10RB, IL11, IL1A, IL1B, IL1RAP, IL23A, IL4R, MET, OSMR, PDGFA, TNFRSF12A, TNFSF10, TNFSF9, VEGFA, VEGFC			X	X
HBE	Vasopressin-regulated water reabsorption	7	0.736067	0.0244438	3.07072	0.31964	ARHGDIA, CREB1, CREB5, DYNC1LI2, DYNLL2, PRKACA, STX4			X
HBE	Tuberculosis	17	1.78759	0.0203081	1.85383	0.324959	BCL10, CASP3, CREB1, FADD, IL10RB, IL1A, IL1B, IL23A, IRAK2, MYD88, NFKB1, NFYA, NFYB, PLK3, RFX5, SPHK1, VDR	X		X
HBE	NOD-like receptor signaling pathway	8	0.84122	0.0221606	2.80752	0.328724	CARD6, CXCL8, ERBIN, IKBKB, IL1B, NFKB1, NLRP1, TNFAIP3			X
HBE	Osteoclast differentiation	13	1.36698	0.0377119	1.91543	0.328895	BLNK, CREB1, CYLD, FHL2, FOSL1, IFNAR2, IKBKB, IL1A, IL1B, JUNB, MAP3K14, NFATC1, NFKB1			X
HBE	Measles	14	1.47213	0.0195256	2.03176	0.335795	DDX58, EIF2S1, GSK3B, HSPA2, HSPA8, IFNAR2, IL1A, IL1B, MYD88, NFKB1, PRKCQ, TNFAIP3, TNFRSF10A, TNFSF10			X
HBE	Rheumatoid arthritis	10	1.05152	0.0371098	2.19337	0.33595	ATP6V1A, CSF2, CXCL8, ICAM1, IL11, IL1A, IL1B, IL23A, MMP3, VEGFA			X	X
HBE	Epstein-Barr virus infection	18	1.89274	0.018701	1.82858	0.347753	DDX58, GSK3B, HLA-E, HSPA2, HSPA8, ICAM1, IKBKB, IL10RB, LYN, MAP2K3, MAP3K14, MDM2, NFKB1, NFKBIE, PRKACA, PTMA, TNFAIP3, TRAF3	X		X
HBE	Pathways in cancer	29	3.04942	0.0498128	1.4243	0.398855	BDKRB2, BMP2, CASP3, CXCL8, E2F3, FADD, FGF5, FZD7, GNGT2, GSK3B, IKBKB, ITGA2, LPAR1, MDM2, MET, NFKB1, PDGFA, PGF, PRKACA, PTGS2, RARA, SMAD2, TRAF3, VEGFA, VEGFC, VHL, WNT10A, WNT7A, WNT7B	X	X	X	X
HBE	Bladder cancer	6	0.630915	0.0583446	2.82464	0.425585	CXCL8, E2F3, HBEGF, MDM2, THBS1, VEGFA			X
HBE	Signaling pathways regulating pluripotency of stem cells	13	1.36698	0.0575817	1.7923	0.433325	ACVR1, ACVR1C, BMP2, FZD7, GSK3B, ID1, INHBA, JARID2, SKIL, SMAD2, WNT10A, WNT7A, WNT7B		X	X
HBE	Phosphatidylinositol signaling system	10	1.05152	0.0656339	1.96956	0.45322	DGKA, INPP1, MTMR3, MTMR6, MTMR7, PI4K2A, PIK3C2A, PPIP5K2, SYNJ2, TMEM55A			X
HBE	RIG-I-like receptor signaling pathway	8	0.84122	0.0683596	2.20591	0.455548	CXCL8, CYLD, DDX58, FADD, IFNE, IKBKB, NFKB1, TRAF3	X		X
HBE	Circadian rhythm	5	0.525762	0.0734142	3.11317	0.457978	BHLHE40, CREB1, CRY1, CSNK1E, LOC400927-CSNK1E	X		X
HBE	Hepatitis B	13	1.36698	0.0712007	1.7305	0.458309	CASP3, CREB1, CREB5, CXCL8, DDX58, E2F3, EGR2, EGR3, FADD, IKBKB, MYD88, NFATC1, NFKB1	X		X
HBE	Jak-STAT signaling pathway	13	1.36698	0.0712007	1.7305	0.458309	CISH, CSF2, IFNAR2, IFNE, IL10RB, IL11, IL20, IL23A, IL24, IL4R, OSMR, PIM1, PTPN11	X		X
HBE	T cell receptor signaling pathway	10	1.05152	0.0839999	1.87395	0.494758	BCL10, CSF2, GSK3B, IKBKB, MAP3K14, NFATC1, NFKB1, NFKBIE, PAK6, PRKCQ			X
HBE	SNARE interactions in vesicular transport	5	0.525762	0.096116	2.83848	0.512726	GOSR1, STX11, STX16, STX4, STX6			X
HBE	Transcriptional misregulation in cancer	14	1.47213	0.0938054	1.60847	0.513917	BCL2A1, CSF2, CXCL8, DOT1L, ETV5, HIST2H3A, HIST2H3C, MDM2, MET, MMP3, NFKB1, PDGFA, PLAU, RARA	X	X	X
HBE	Pertussis	8	0.84122	0.0913718	2.05885	0.514706	CASP3, CXCL8, IL1A, IL1B, IL23A, IRF1, MYD88, NFKB1			X
HBE	Apoptosis	7	0.736067	0.0993401	2.17922	0.515033	CASP3, FADD, IKBKB, MAP3K14, NFKB1, TNFRSF10A, TNFSF10	X		X
Tissue	Cytokine-cytokine receptor interaction	19	5.26316	9.64238e-06	3.39777	0.00198437	BMP7, BMPR1B, CCL11, CCL13, CCL19, CCL2, CSF2RB, CX3CR1, CXCL10, CXCL12, IL15, LIF, MET, TGFB3, TNFRSF11B, TNFRSF21, TNFSF10, TNFSF13B, VEGFC			X	X
Tissue	NF-kappa B signaling pathway	10	2.77008	0.000231053	4.7277	0.01183	BLNK, CCL13, CCL19, CXCL12, ICAM1, PLAU, PTGS2, RELB, TNFSF13B, VCAM1		X	X	X
Tissue	TNF signaling pathway	11	3.04709	0.000224031	4.26831	0.0152674	BCL3, CCL2, CREB5, CXCL10, ICAM1, IL15, LIF, PTGS2, RPS6KA4, SELE, VCAM1	X	X	X	X
Tissue	Malaria	8	2.21607	0.000155099	6.71526	0.0158495	CCL2, ICAM1, MET, SDC1, SELE, SELP, TGFB3, VCAM1				X
Tissue	Amoebiasis	10	2.77008	0.0010001	3.88028	0.0403867	COL1A1, COL1A2, COL3A1, GNA14, LAMA4, SERPINB10, SERPINB13, SERPINB3, SERPINB4, TGFB3				X
Tissue	Glycolysis / Gluconeogenesis	7	1.93906	0.00537791	4.29726	0.14674	ADH1A, ADH1B, ADH1C, ADH7, AKR1A1, ALDH1B1, ENO1				X
Tissue	ECM-receptor interaction	8	2.21607	0.00490024	3.78216	0.1552	COL1A1, COL1A2, COL3A1, DAG1, ITGB6, LAMA4, SDC1, TNC				X
Tissue	Leukocyte transendothelial migration	9	2.49307	0.00756764	3.13711	0.159597	CLDN1, CLDN11, CLDN7, CXCL12, ICAM1, OCLN, RASSF5, VAV3, VCAM1				X
Tissue	Cell adhesion molecules (CAMs)	10	2.77008	0.00727184	2.89655	0.171331	CDH3, CLDN1, CLDN11, CLDN7, ICAM1, OCLN, SDC1, SELE, SELP, VCAM1				X
Tissue	Fatty acid degradation	5	1.38504	0.0210848	4.67397	0.355314	ADH1A, ADH1B, ADH1C, ADH7, ALDH1B1				X
Tissue	Drug metabolism - cytochrome P450	6	1.66205	0.0238168	3.6292	0.363277	ADH1A, ADH1B, ADH1C, ADH7, FMO1, GSTA4				X
Tissue	Neuroactive ligand-receptor interaction	13	3.60111	0.0355934	1.93033	0.463216	APLNR, CYSLTR1, EDNRA, GABBR1, GABRB2, GH1, HRH1, P2RY14, P2RY2, PLG, PTGIR, S1PR3, TACR1				X
Tissue	Chemical carcinogenesis	6	1.66205	0.0437253	3.08482	0.50761	ADH1A, ADH1B, ADH1C, ADH7, GSTA4, PTGS2				X
Tissue	Rheumatoid arthritis	6	1.66205	0.0612694	2.80438	0.605579	CCL2, CXCL12, ICAM1, IL15, TGFB3, TNFSF13B			X	X
Tissue	Pathways in cancer	15	4.15512	0.0927851	1.56988	0.692711	CBLC, CXCL12, EDNRA, FGF1, FGF13, FGF16, LAMA4, MET, PTGS2, RARB, RASGRP3, RASSF5, TGFB3, VEGFC, WNT10A	X	X	X	X
Tissue	Arrhythmogenic right ventricular cardiomyopathy (ARVC)	5	1.38504	0.0921735	2.89655	0.71207	CACNB4, DAG1, GJA1, ITGB6, LMNA				X
Tissue	MAPK signaling pathway	11	3.04709	0.0890327	1.77428	0.722132	BDNF, CACNB4, DUSP5, FGF1, FGF13, FGF16, MEF2C, RASGRP3, RELB, RPS6KA4, TGFB3	X		X	X
